# Supplementary material for: Thermal conditions during early life influence seasonal maternal strategies in the three-spined stickleback
Source: BMC Ecol. 2017 Nov 10;17:34. doi: 10.1186/s12898-017-0144-x (PMC5681783; doi:10.1186/s12898-017-0144-x)
Supplement: Supplementary file 2 — Additional file 2. Data S1. Raw experimental data. [file 12898_2017_144_MOESM2_ESM.xlsx]

## Sheet: individual data
id	family	treatment	growth tank	size at maturation	ln(size at maturation)	date of first spawning	reproductive lifespan	number of spawning events	sqrt(number of spawning events)	estimated fecundity	sqrt(estimated fecundity)
1	1	c	b03	37	3.61092	95	82	9	3	336.375	18.3405
4	1	c	b03	38.5	3.65066	76	123	11	3.31662	443.143	21.051
10	1	c	b03	39	3.66356	66	111	12	3.4641	625.091	25.0018
12	1	w	c29	40	3.68888	76	81	9	3	482.625	21.9687
13	1	w	c29	31	3.43399	104	32	4	2	220	14.8324
22	1	c	d18	37	3.61092	88	128	8	2.82843	353.143	18.7921
24	1	c	d18	39	3.66356	72	148	6	2.44949	279	16.7033
37	1	w	e10	39	3.66356	62	106	13	3.60555	679.25	26.0624
38	1	w	e10	36	3.58352	90	106	11	3.31662	410.3	20.2559
43	2	c	b18	34	3.52636	78	113	13	3.60555	371.8	19.2821
45	2	c	b18	39.5	3.6763	81	68	7	2.64575	287	16.9411
56	2	w	c08	31	3.43399	137	27	4	2	133	11.5326
57	2	w	c08	37	3.61092	66	129	13	3.60555	515.273	22.6996
59	2	c	d11	37.5	3.62434	80	75	8	2.82843	321	17.9165
61	2	c	d11	31	3.43399	118	46	6	2.44949	174	13.1909
66	2	c	d11	34.5	3.54096	73	140	8	2.82843	265	16.2788
68	2	w	e28	32.5	3.48124	109	48	5	2.23607	155	12.4499
69	2	w	e28	38.5	3.65066	111	17	2	1.41421	88	9.38083
72	2	w	e28	32.5	3.48124	109	59	6	2.44949	288	16.9706
80	3	c	b05	38	3.63759	114	76	6	2.44949	132	11.4891
85	3	c	b05	32.5	3.48124	116	65	6	2.44949	246	15.6844
87	3	w	c30	42	3.73767	79	95	10	3.16228	625	25
91	3	w	c30	35	3.55535	102	32	4	2	197.333	14.0475
94	3	w	c30	36	3.58352	99	102	8	2.82843	218	14.7648
97	3	c	d12	34	3.52636	109	88	8	2.82843	350	18.7083
101	3	c	d12	43	3.7612	70	101	10	3.16228	572.5	23.927
107	3	w	e03	37	3.61092	95	28	3	1.73205	118	10.8628
109	3	w	e03	33	3.49651	105	24	3	1.73205	99	9.94987
111	3	w	e03	33.5	3.51155	109	67	7	2.64575	292.25	17.0953
122	4	c	b09	26	3.2581	109	44	6	2.44949	183	13.5277
123	4	c	b09	30	3.4012	125	67	9	3	241.714	15.5472
125	4	c	b09	36	3.58352	62	121	14	3.74166	621.385	24.9276
129	4	w	c06	38	3.63759	59	148	8	2.82843	331.429	18.2052
137	4	c	d29	45	3.80666	66	36	4	2	310	17.6068
155	6	c	b11	35	3.55535	97	80	10	3.16228	310	17.6068
157	6	c	b11	32.5	3.48124	102	111	14	3.74166	401	20.025
163	6	c	b11	34	3.52636	175	10	2	1.41421	69	8.30662
166	6	w	c20	32	3.46574	95	88	8	2.82843	280	16.7332
168	6	w	c20	43	3.7612	49	23	2	1.41421	124	11.1355
174	6	c	d04	36	3.58352	81	67	5	2.23607	168.333	12.9743
175	6	c	d04	40	3.68888	77	113	8	2.82843	347	18.6279
177	6	c	d04	41	3.71357	78	82	5	2.23607	222	14.8997
185	6	w	e09	36	3.58352	74	95	10	3.16228	332	18.2209
186	6	w	e09	38.5	3.65066	74	97	9	3	289.125	17.0037
193	6	w	e09	46.5	3.83945	42	0	1	1	45	6.7082
194	7	c	b22	41	3.71357	34	137	11	3.31662	607.75	24.6526
195	7	c	b22	36	3.58352	74	79	7	2.64575	317.333	17.8139
200	7	c	b22	35	3.55535	67	115	13	3.60555	531.818	23.0612
201	7	c	b22	35	3.55535	71	82	7	2.64575	300	17.3205
205	7	w	c19	30.5	3.41773	95	0	1	1	27	5.19615
206	7	w	c19	42	3.73767	48	84	6	2.44949	350.4	18.719
207	7	w	c19	34	3.52636	92	85	10	3.16228	350	18.7083
210	7	c	d27	36.5	3.59731	47	90	8	2.82843	365	19.105
211	7	c	d27	36.5	3.59731	79	102	12	3.4641	684	26.1534
214	7	c	d27	27	3.29584	108	61	7	2.64575	199.5	14.1244
220	7	w	e22	36	3.58352	69	105	14	3.74166	510.462	22.5934
221	7	w	e22	42	3.73767	42	46	4	2	279	16.7033
224	7	w	e22	37.5	3.62434	104	56	7	2.64575	395.5	19.8872
229	7	w	e22	35.5	3.56953	76	70	9	3	378	19.4422
231	8	c	b19	36	3.58352	78	85	6	2.44949	209	14.4568
233	8	c	b19	35	3.55535	97	73	8	2.82843	304	17.4356
238	8	c	b19	36	3.58352	122	76	9	3	378	19.4422
244	8	w	c13	33.5	3.51155	100	98	10	3.16228	439	20.9523
247	8	w	c13	33	3.49651	71	103	7	2.64575	246	15.6844
248	8	c	d02	36	3.58352	86	73	5	2.23607	264	16.2481
249	8	c	d02	36	3.58352	93	0	1	1	57	7.54983
255	8	c	d02	33	3.49651	90	69	8	2.82843	385.333	19.6299
256	8	c	d02	42.5	3.7495	73	151	10	3.16228	613	24.7588
258	8	w	e27	34	3.52636	91	0	1	1	33	5.74456
263	8	w	e27	35	3.55535	74	91	7	2.64575	253.167	15.9112
265	8	w	e27	34	3.52636	80	0	1	1	58	7.61577
271	9	c	b10	35.5	3.56953	97	83	11	3.31662	394.9	19.8721
272	9	c	b10	34.5	3.54096	79	80	8	2.82843	273	16.5227
273	9	c	b10	33	3.49651	109	81	8	2.82843	268.8	16.3951
278	9	w	c12	33.5	3.51155	112	60	7	2.64575	211	14.5258
285	9	w	c12	35	3.55535	99	84	7	2.64575	247.8	15.7417
288	9	c	d09	37.5	3.62434	85	80	10	3.16228	388.333	19.7062
291	9	c	d09	34.5	3.54096	87	50	6	2.44949	182	13.4907
293	9	c	d09	35.5	3.56953	121	15	2	1.41421	83	9.11043
295	9	w	e08	37	3.61092	121	0	1	1	28	5.2915
300	9	w	e08	38	3.63759	130	16	2	1.41421	118	10.8628
303	10	c	b30	37.5	3.62434	63	27	3	1.73205	127.5	11.2916
308	10	c	b30	42	3.73767	90	0	1	1	NA	NA
309	10	c	b30	38	3.63759	79	0	1	1	62	7.87401
321	11	c	b15	31.5	3.44999	79	0	1	1	15	3.87298
327	11	c	b15	35	3.55535	92	0	1	1	40	6.32456
329	11	w	c23	32	3.46574	162	15	3	1.73205	125	11.1803
330	11	w	c23	37	3.61092	112	24	4	2	90.6667	9.5219
332	11	w	c23	34.5	3.54096	106	69	9	3	270	16.4317
335	11	w	c23	34.5	3.54096	111	0	1	1	44	6.63325
337	11	w	c23	32	3.46574	123	69	10	3.16228	303.333	17.4165
338	11	c	d20	38.5	3.65066	74	0	1	1	48	6.9282
347	11	w	e29	41.5	3.72569	76	0	1	1	44	6.63325
359	12	c	d08	29.5	3.38439	78	65	6	2.44949	216	14.6969
362	12	c	d08	36	3.58352	69	121	11	3.31662	451	21.2368
367	12	w	e05	34.5	3.54096	74	125	7	2.64575	273	16.5227
369	12	w	e05	45	3.80666	41	0	1	1	NA	NA
370	12	w	e05	42	3.73767	30	99	7	2.64575	288.167	16.9755
375	13	c	b23	32	3.46574	100	97	14	3.74166	524	22.891
383	13	c	b23	34	3.52636	83	63	7	2.64575	280	16.7332
385	13	w	c03	35	3.55535	95	62	7	2.64575	285.6	16.8997
389	13	w	c03	37	3.61092	109	75	7	2.64575	207.667	14.4106
390	13	w	c03	37.5	3.62434	98	93	7	2.64575	249	15.7797
399	13	c	d10	37.5	3.62434	125	42	6	2.44949	254	15.9374
401	13	c	d10	31.5	3.44999	106	70	10	3.16228	257.5	16.0468
403	13	c	d10	31	3.43399	108	64	9	3	306	17.4929
406	13	w	e11	36	3.58352	98	103	11	3.31662	305.25	17.4714
410	13	w	e11	35.5	3.56953	102	70	11	3.31662	512.875	22.6467
413	13	w	e11	37	3.61092	76	93	12	3.4641	349.091	18.684
417	15	c	b04	37	3.61092	79	88	8	2.82843	284.8	16.876
418	15	c	b04	43	3.7612	119	65	6	2.44949	354	18.8149
421	15	c	b04	34.5	3.54096	69	142	5	2.23607	133	11.5326
424	15	w	c02	37.5	3.62434	72	69	5	2.23607	240	15.4919
431	15	w	c02	33	3.49651	108	54	4	2	94	9.69536
432	15	w	c02	37	3.61092	104	49	5	2.23607	231.25	15.2069
433	15	w	c02	34.5	3.54096	67	90	10	3.16228	360	18.9737
434	15	c	d15	35	3.55535	98	16	3	1.73205	102	10.0995
435	15	c	d15	38.5	3.65066	79	130	15	3.87298	648.214	25.4601
443	15	c	d15	36.5	3.59731	94	67	8	2.82843	339.2	18.4174
446	15	w	e30	36.5	3.59731	81	81	4	2	119	10.9087
452	15	w	e30	37.5	3.62434	80	0	1	1	67	8.18535
453	15	w	e30	33	3.49651	111	60	8	2.82843	228.571	15.1186
455	16	c	b17	37	3.61092	128	34	4	2	114	10.6771
458	16	c	b17	37	3.61092	101	45	5	2.23607	198.75	14.0979
463	16	c	b17	34	3.52636	95	111	12	3.4641	390.667	19.7653
466	16	w	c24	33	3.49651	134	37	3	1.73205	52	7.2111
468	16	w	c24	32	3.46574	108	67	7	2.64575	180.6	13.4387
472	16	w	c24	33.5	3.51155	102	63	7	2.64575	233	15.2643
474	16	c	d07	37	3.61092	86	54	6	2.44949	275	16.5831
475	16	c	d07	37	3.61092	97	46	5	2.23607	221	14.8661
483	16	c	d07	33	3.49651	104	49	5	2.23607	160	12.6491
484	16	w	e12	40	3.68888	88	13	2	1.41421	95	9.74679
485	16	w	e12	37.5	3.62434	83	18	2	1.41421	106	10.2956
488	16	w	e12	39	3.66356	113	19	2	1.41421	127	11.2694
490	16	w	e12	39.5	3.6763	70	107	8	2.82843	286	16.9115
493	17	c	b24	30	3.4012	115	69	10	3.16228	302.5	17.3925
494	17	c	b24	34.5	3.54096	81	72	8	2.82843	266.286	16.3183
495	17	c	b24	37	3.61092	123	10	2	1.41421	120	10.9545
499	17	c	b24	36	3.58352	127	34	5	2.23607	109	10.4403
501	17	c	b24	36	3.58352	83	95	13	3.60555	436.091	20.8828
502	17	w	c26	38	3.63759	56	0	1	1	35	5.91608
508	17	w	c26	38	3.63759	74	37	3	1.73205	150	12.2474
509	17	w	c26	38	3.63759	66	61	3	1.73205	138	11.7473
510	17	c	d26	37	3.61092	95	0	1	1	NA	NA
511	17	c	d26	37	3.61092	78	44	2	1.41421	140	11.8322
513	17	c	d26	36	3.58352	79	0	1	1	48	6.9282
515	17	c	d26	31.5	3.44999	102	63	2	1.41421	54	7.34847
516	17	c	d26	37	3.61092	72	15	2	1.41421	92	9.59166
518	17	w	e07	32	3.46574	197	0	1	1	NA	NA
529	18	c	b14	42	3.73767	81	91	8	2.82843	261.714	16.1776
530	18	c	b14	33.5	3.51155	111	56	8	2.82843	294.667	17.1659
535	18	w	c04	36.5	3.59731	99	73	9	3	279	16.7033
537	18	w	c04	34.5	3.54096	125	18	3	1.73205	63	7.93725
540	18	w	c04	35	3.55535	111	0	1	1	17	4.12311
545	18	c	d30	26	3.2581	130	0	1	1	NA	NA
546	18	c	d30	35	3.55535	97	64	7	2.64575	194.833	13.9583
551	18	w	e02	40.5	3.7013	73	50	4	2	151	12.2882
553	18	w	e02	35	3.55535	76	127	11	3.31662	346.5	18.6145
554	18	w	e02	36.5	3.59731	90	82	9	3	304.714	17.4561
562	19	c	b08	36	3.58352	49	132	14	3.74166	589	24.2693
566	19	c	b08	34	3.52636	60	145	15	3.87298	557.5	23.6114
569	19	c	b08	30	3.4012	78	127	7	2.64575	178.5	13.3604
572	19	w	c07	34	3.52636	122	69	6	2.44949	173	13.1529
573	19	w	c07	32	3.46574	97	102	9	3	291.375	17.0697
575	19	w	c07	32	3.46574	88	41	2	1.41421	74	8.60233
581	19	c	d24	37	3.61092	66	124	16	4	713.6	26.7133
587	19	c	d24	35	3.55535	76	45	5	2.23607	258.75	16.0857
588	19	c	d24	34	3.52636	78	0	1	1	49	7
591	19	w	e01	41.5	3.72569	69	109	12	3.4641	557	23.6008
593	19	w	e01	32	3.46574	118	65	6	2.44949	181.2	13.4611
598	19	w	e01	34	3.52636	87	0	1	1	68	8.24621
599	20	c	b12	34.5	3.54096	76	0	1	1	NA	NA
600	20	c	b12	40	3.68888	45	64	3	1.73205	138	11.7473
601	20	c	b12	39	3.66356	53	142	15	3.87298	592.5	24.3413
602	20	c	b12	39	3.66356	69	93	9	3	474.429	21.7814
603	20	c	b12	35.5	3.56953	76	50	5	2.23607	177	13.3041
604	20	c	b12	33	3.49651	80	117	8	2.82843	282.667	16.8127
608	20	w	c15	37.5	3.62434	59	128	8	2.82843	324	18
609	20	w	c15	36	3.58352	81	0	1	1	29	5.38516
610	20	w	c15	37	3.61092	79	70	8	2.82843	300.571	17.337
611	20	w	c15	39	3.66356	76	26	2	1.41421	68	8.24621
613	20	w	c15	35	3.55535	120	77	6	2.44949	183.6	13.5499
619	20	c	d13	31.5	3.44999	188	18	2	1.41421	56	7.48331
627	20	w	e04	31.5	3.44999	69	67	5	2.23607	161.667	12.7148
629	20	w	e04	36.5	3.59731	67	79	4	2	123	11.0905
630	21	c	b02	36.5	3.59731	104	64	8	2.82843	375	19.3649
633	21	c	b02	34	3.52636	92	80	8	2.82843	286	16.9115
638	21	c	b02	36.5	3.59731	100	65	6	2.44949	250.8	15.8367
639	21	w	c27	35	3.55535	98	109	9	3	325.125	18.0312
643	21	w	c27	34	3.52636	132	77	7	2.64575	198.333	14.0831
644	21	w	c27	37	3.61092	113	88	7	2.64575	266	16.3095
649	21	c	d21	37.5	3.62434	100	64	10	3.16228	575	23.9792
650	21	c	d21	39.5	3.6763	100	76	8	2.82843	416	20.3961
659	21	w	e06	35	3.55535	97	26	3	1.73205	82	9.05539
661	21	w	e06	33.5	3.51155	98	69	9	3	314	17.72
663	21	w	e06	38.5	3.65066	79	111	11	3.31662	512.286	22.6337
666	21	w	e06	33.5	3.51155	104	70	7	2.64575	235	15.3297
671	22	c	b07	28	3.3322	184	7	2	1.41421	42	6.48074
677	22	w	c22	43	3.7612	45	123	6	2.44949	321	17.9165
685	23	c	d22	34	3.52636	86	75	8	2.82843	348.571	18.6701
686	23	c	d22	38.5	3.65066	69	92	9	3	564.75	23.7645
689	23	c	d22	36	3.58352	128	69	5	2.23607	208	14.4222
694	23	w	e18	37.5	3.62434	151	0	1	1	25	5
695	23	w	e18	29	3.3673	120	25	2	1.41421	76	8.7178
703	25	c	b27	35	3.55535	106	55	6	2.44949	267	16.3401
709	25	c	b27	28.5	3.3499	116	78	6	2.44949	112.5	10.6066
714	25	w	c10	36	3.58352	129	49	5	2.23607	206	14.3527
716	25	w	c10	36.5	3.59731	97	112	11	3.31662	638	25.2587
717	25	w	c10	36.5	3.59731	90	90	10	3.16228	559	23.6432
722	25	c	d23	36	3.58352	99	58	6	2.44949	400.5	20.0125
726	25	c	d23	37	3.61092	100	65	8	2.82843	385.333	19.6299
728	25	w	e13	42	3.73767	167	27	2	1.41421	NA	NA
730	25	w	e13	37	3.61092	74	0	1	1	45	6.7082
732	25	w	e13	41	3.71357	98	0	1	1	NA	NA
735	26	c	b25	37.5	3.62434	74	65	5	2.23607	198.333	14.0831
736	26	c	b25	36.5	3.59731	62	108	11	3.31662	597.3	24.4397
742	26	c	b25	37	3.61092	107	65	7	2.64575	196	14
751	26	w	c01	32	3.46574	92	70	6	2.44949	157	12.53
753	26	w	c01	34.5	3.54096	106	61	6	2.44949	147	12.1244
756	27	c	d17	35	3.55535	125	21	4	2	133.333	11.547
757	27	c	d17	39	3.66356	81	38	4	2	175	13.2288
766	27	w	e19	40.5	3.7013	80	79	10	3.16228	477.778	21.8581
770	27	w	e19	27	3.29584	121	66	11	3.31662	253	15.906
771	28	c	b28	36.5	3.59731	101	76	9	3	359	18.9473
772	28	c	b28	34	3.52636	108	26	3	1.73205	91	9.53939
774	28	c	b28	34	3.52636	109	87	9	3	291.857	17.0838
776	28	c	b28	35	3.55535	97	81	7	2.64575	351.4	18.7457
783	28	w	c14	34.5	3.54096	99	0	1	1	47	6.85565
788	28	w	c14	33.5	3.51155	111	71	8	2.82843	197.333	14.0475
789	28	w	c14	38.5	3.65066	121	0	1	1	NA	NA
790	28	w	c14	37	3.61092	83	95	10	3.16228	461.111	21.4735
791	28	c	d16	36	3.58352	97	48	5	2.23607	217.5	14.7479
795	28	c	d16	41	3.71357	83	78	6	2.44949	265.2	16.285
798	28	c	d16	38	3.63759	107	82	8	2.82843	292	17.088
802	28	w	e17	37	3.61092	93	64	7	2.64575	266	16.3095
803	28	w	e17	35	3.55535	99	86	9	3	357.75	18.9143
805	28	w	e17	35	3.55535	107	85	10	3.16228	350	18.7083
809	28	w	e17	35	3.55535	88	52	6	2.44949	241.2	15.5306
814	29	c	b20	40.5	3.7013	75	119	7	2.64575	234.5	15.3134
815	29	c	b20	32	3.46574	111	56	7	2.64575	205.8	14.3457
819	29	c	b20	34.5	3.54096	143	27	3	1.73205	135	11.619
820	29	w	c11	36	3.58352	104	71	5	2.23607	170	13.0384
838	29	c	d05	36	3.58352	79	44	5	2.23607	198.75	14.0979
841	29	w	e23	32	3.46574	109	65	4	2	109	10.4403
847	29	w	e23	37.5	3.62434	102	0	1	1	39	6.245
851	30	c	b16	33.5	3.51155	114	58	6	2.44949	157	12.53
854	30	c	b16	35	3.55535	104	67	7	2.64575	213	14.5945
871	31	c	b26	34	3.52636	95	80	9	3	298.286	17.271
874	31	c	b26	33	3.49651	74	90	8	2.82843	242	15.5563
878	31	c	b26	36	3.58352	53	92	7	2.64575	243.833	15.6152
880	31	w	c21	39.5	3.6763	34	0	1	1	42	6.48074
889	31	c	d03	36	3.58352	76	49	4	2	144	12
890	31	c	d03	39	3.66356	109	44	3	1.73205	157.5	12.5499
892	31	c	d03	35	3.55535	83	89	13	3.60555	663	25.7488
895	31	c	d03	43	3.7612	28	44	2	1.41421	110	10.4881
898	31	w	e20	35.5	3.56953	95	39	5	2.23607	232	15.2315
901	31	w	e20	36	3.58352	71	69	7	2.64575	378	19.4422
906	32	c	b13	37	3.61092	100	67	7	2.64575	264.833	16.2737
909	32	c	b13	36.5	3.59731	74	122	4	2	153	12.3693
913	32	c	b13	36	3.58352	81	113	8	2.82843	281	16.7631
915	32	w	c28	41	3.71357	74	152	3	1.73205	241.5	15.5403
916	32	w	c28	34	3.52636	113	48	5	2.23607	219	14.7986
922	32	w	c28	31.5	3.44999	109	68	6	2.44949	176	13.2665
924	32	c	d28	35	3.55535	91	0	1	1	45	6.7082
925	32	c	d28	33	3.49651	119	9	2	1.41421	101	10.0499
927	32	c	d28	33.5	3.51155	120	60	5	2.23607	184	13.5647
930	32	c	d28	34	3.52636	125	34	4	2	116	10.7703
937	32	w	e21	37	3.61092	83	0	1	1	64	8
938	32	w	e21	44	3.78419	73	0	1	1	105	10.247
939	33	c	b06	34	3.52636	77	115	13	3.60555	312	17.6635
940	33	c	b06	37	3.61092	90	69	7	2.64575	232.167	15.237
941	33	c	b06	33	3.49651	128	17	2	1.41421	50	7.07107
943	33	c	b06	36	3.58352	83	56	7	2.64575	313.6	17.7088
954	33	w	c09	34.5	3.54096	97	125	13	3.60555	605	24.5967
956	33	w	c09	31	3.43399	112	73	6	2.44949	153.6	12.3935
957	33	w	c09	30.5	3.41773	107	73	7	2.64575	215.833	14.6913
959	33	c	d19	36	3.58352	107	50	6	2.44949	274	16.5529
965	33	c	d19	36.5	3.59731	165	0	1	1	26	5.09902
967	33	c	d19	36.5	3.59731	105	49	6	2.44949	241	15.5242
971	33	w	e26	33.5	3.51155	97	46	6	2.44949	224	14.9666
974	33	w	e26	37.5	3.62434	83	82	8	2.82843	344	18.5472
978	33	w	e26	37.5	3.62434	97	51	6	2.44949	248.4	15.7607
983	34	c	b21	36.5	3.59731	101	108	6	2.44949	421.5	20.5305
984	34	c	b21	28	3.3322	104	57	6	2.44949	154	12.4097
985	34	c	b21	35.5	3.56953	81	80	6	2.44949	268.8	16.3951
999	34	c	d14	31	3.43399	120	61	7	2.64575	224	14.9666
1000	34	c	d14	37	3.61092	114	64	6	2.44949	178	13.3417
1001	34	c	d14	32	3.46574	109	52	6	2.44949	162	12.7279
1003	34	c	d14	38.5	3.65066	95	0	1	1	NA	NA
1006	34	w	e24	38	3.63759	97	0	1	1	63	7.93725
1008	34	w	e24	32.5	3.48124	102	68	9	3	334.8	18.2975
1014	34	w	e24	33	3.49651	83	63	8	2.82843	282.667	16.8127
1016	35	c	b01	37.5	3.62434	81	122	10	3.16228	443.333	21.0555
1017	35	c	b01	38	3.63759	78	89	9	3	704	26.533
1021	35	w	c05	40	3.68888	81	0	1	1	55	7.4162
1023	35	w	c05	36.5	3.59731	102	70	10	3.16228	478.75	21.8804
1025	35	w	c05	38.5	3.65066	84	114	12	3.4641	700.5	26.467
1027	35	w	c05	34	3.52636	91	54	7	2.64575	320.833	17.9118
1028	35	c	d06	39	3.66356	72	106	10	3.16228	602.222	24.5402
1032	35	c	d06	38	3.63759	80	0	1	1	60	7.74597

## Sheet: reproduction data
no	family	treatment	growth tank	CN	NS	latency	clutch mass	clutch size	egg mass	egg carotenoid concentration
1	1	c	b03	1	9	NA	140	38	3.68421	14.6561
1	1	c	b03	2	9	16	140	38	3.68421	11.2134
1	1	c	b03	3	9	10	120	35	3.42857	8.93598
1	1	c	b03	4	9	7	110	38	2.89474	12.6395
1	1	c	b03	5	9	6	140	41	3.41463	14.6073
1	1	c	b03	6	9	8	140	46	3.04348	12.8093
1	1	c	b03	7	9	11	NA	NA	NA	NA
1	1	c	b03	8	9	7	130	42	3.09524	14.4189
1	1	c	b03	9	9	17	90	21	4.28571	13.1077
4	1	c	b03	1	11	NA	140	49	2.85714	10.188
4	1	c	b03	2	11	28	NA	NA	NA	NA
4	1	c	b03	3	11	7	NA	NA	NA	NA
4	1	c	b03	4	11	9	140	40	3.5	8.36246
4	1	c	b03	5	11	8	90	37	2.43243	NA
4	1	c	b03	6	11	9	NA	NA	NA	NA
4	1	c	b03	7	11	8	150	45	3.33333	15.0779
4	1	c	b03	8	11	12	120	30	4	12.3323
4	1	c	b03	9	11	10	140	45	3.11111	12.6003
4	1	c	b03	10	11	15	140	36	3.88889	12.0104
4	1	c	b03	11	11	17	NA	NA	NA	NA
10	1	c	b03	1	12	NA	140	47	2.97872	14.2535
10	1	c	b03	2	12	14	170	67	2.53731	13.8914
10	1	c	b03	3	12	11	160	63	2.53968	16.2744
10	1	c	b03	4	12	13	140	58	2.41379	14.0415
10	1	c	b03	5	12	9	170	55	3.09091	9.14495
10	1	c	b03	6	12	10	180	59	3.05085	12.0625
10	1	c	b03	7	12	7	170	58	2.93103	10.2407
10	1	c	b03	8	12	7	170	56	3.03571	14.7254
10	1	c	b03	9	12	11	150	48	3.125	11.6567
10	1	c	b03	10	12	11	110	36	3.05556	13.1063
10	1	c	b03	11	12	11	NA	NA	NA	NA
10	1	c	b03	12	12	7	110	26	4.23077	9.74861
12	1	w	c29	1	9	NA	160	54	2.96296	16.9825
12	1	w	c29	2	9	15	230	67	3.43284	11.279
12	1	w	c29	3	9	13	NA	NA	NA	NA
12	1	w	c29	4	9	11	200	74	2.7027	10.9985
12	1	w	c29	5	9	10	120	42	2.85714	10.0397
12	1	w	c29	6	9	9	80	18	4.44444	NA
12	1	w	c29	7	9	6	90	43	2.09302	7.30606
12	1	w	c29	8	9	8	210	66	3.18182	9.13337
12	1	w	c29	9	9	9	200	65	3.07692	10.6632
13	1	w	c29	1	4	NA	NA	NA	NA	NA
13	1	w	c29	2	4	12	NA	NA	NA	NA
13	1	w	c29	3	4	10	140	55	2.54545	9.24681
13	1	w	c29	4	4	10	NA	NA	NA	NA
22	1	c	d18	1	8	NA	110	48	2.29167	10.0813
22	1	c	d18	2	8	20	140	46	3.04348	12.5519
22	1	c	d18	3	8	10	160	62	2.58065	12.5754
22	1	c	d18	4	8	8	110	35	3.14286	NA
22	1	c	d18	5	8	10	100	54	1.85185	15.1289
22	1	c	d18	6	8	11	110	37	2.97297	12.937
22	1	c	d18	7	8	18	100	27	3.7037	15.4163
22	1	c	d18	8	8	51	NA	NA	NA	NA
24	1	c	d18	1	6	NA	140	54	2.59259	23.3374
24	1	c	d18	2	6	54	120	53	2.26415	12.6821
24	1	c	d18	3	6	16	110	42	2.61905	15.5047
24	1	c	d18	4	6	17	80	31	2.58065	19.847
24	1	c	d18	5	6	54	120	50	2.4	17.7684
24	1	c	d18	6	6	7	110	49	2.2449	9.02221
37	1	w	e10	1	13	NA	120	44	2.72727	17.3877
37	1	w	e10	2	13	12	160	65	2.46154	13.1918
37	1	w	e10	3	13	13	180	78	2.30769	17.6225
37	1	w	e10	4	13	12	170	62	2.74194	23.3432
37	1	w	e10	5	13	9	140	53	2.64151	15.2395
37	1	w	e10	6	13	10	NA	NA	NA	NA
37	1	w	e10	7	13	5	NA	NA	NA	NA
37	1	w	e10	8	13	7	110	34	3.23529	NA
37	1	w	e10	9	13	9	NA	NA	NA	NA
37	1	w	e10	10	13	7	NA	NA	NA	NA
37	1	w	e10	11	13	7	NA	NA	NA	NA
37	1	w	e10	12	13	6	140	47	2.97872	11.0246
37	1	w	e10	13	13	9	110	35	3.14286	11.4992
38	1	w	e10	1	11	NA	70	18	3.88889	21.296
38	1	w	e10	2	11	9	90	34	2.64706	NA
38	1	w	e10	3	11	8	100	38	2.63158	13.9186
38	1	w	e10	4	11	8	130	46	2.82609	13.9222
38	1	w	e10	5	11	12	140	48	2.91667	12.9024
38	1	w	e10	6	11	12	120	36	3.33333	14.5324
38	1	w	e10	7	11	8	70	25	2.8	12.6749
38	1	w	e10	8	11	18	80	31	2.58065	20.1331
38	1	w	e10	9	11	7	150	49	3.06122	17.1779
38	1	w	e10	10	11	8	NA	NA	NA	NA
38	1	w	e10	11	11	16	150	48	3.125	14.4189
43	2	c	b18	1	13	NA	130	44	2.95455	13.3073
43	2	c	b18	2	13	14	NA	NA	NA	NA
43	2	c	b18	3	13	12	80	27	2.96296	11.4038
43	2	c	b18	4	13	8	80	23	3.47826	NA
43	2	c	b18	5	13	9	100	32	3.125	NA
43	2	c	b18	6	13	6	NA	NA	NA	NA
43	2	c	b18	7	13	6	100	27	3.7037	NA
43	2	c	b18	8	13	8	110	28	3.92857	12.4578
43	2	c	b18	9	13	12	80	17	4.70588	14.5037
43	2	c	b18	10	13	8	70	25	2.8	15.8414
43	2	c	b18	11	13	8	120	35	3.42857	16.8964
43	2	c	b18	12	13	12	NA	NA	NA	NA
43	2	c	b18	13	13	10	80	28	2.85714	18.6417
45	2	c	b18	1	7	NA	120	42	2.85714	14.3552
45	2	c	b18	2	7	16	110	37	2.97297	14.5025
45	2	c	b18	3	7	12	130	37	3.51351	12.5924
45	2	c	b18	4	7	12	170	54	3.14815	13.2231
45	2	c	b18	5	7	9	110	35	3.14286	10.7983
45	2	c	b18	6	7	10	110	41	2.68293	8.81393
45	2	c	b18	7	7	9	NA	NA	NA	NA
56	2	w	c08	1	4	NA	100	37	2.7027	11.8719
56	2	w	c08	2	4	9	80	39	2.05128	13.2817
56	2	w	c08	3	4	9	40	37	1.08108	NA
56	2	w	c08	4	4	9	60	20	3	NA
57	2	w	c08	1	13	NA	80	20	4	22.9014
57	2	w	c08	2	13	22	90	31	2.90323	15.587
57	2	w	c08	3	13	10	130	51	2.54902	19.8717
57	2	w	c08	4	13	7	140	51	2.7451	15.439
57	2	w	c08	5	13	11	130	56	2.32143	14.3615
57	2	w	c08	6	13	9	140	51	2.7451	16.2176
57	2	w	c08	7	13	8	140	47	2.97872	15.7263
57	2	w	c08	8	13	9	130	47	2.76596	12.0003
57	2	w	c08	9	13	11	NA	NA	NA	NA
57	2	w	c08	10	13	8	NA	NA	NA	NA
57	2	w	c08	11	13	17	60	29	2.06897	NA
57	2	w	c08	12	13	9	100	24	4.16667	12.0247
57	2	w	c08	13	13	8	100	29	3.44828	15.4347
59	2	c	d11	1	8	NA	100	44	2.27273	15.4896
59	2	c	d11	2	8	21	140	54	2.59259	19.0871
59	2	c	d11	3	8	10	100	34	2.94118	15.4561
59	2	c	d11	4	8	7	70	28	2.5	17.7843
59	2	c	d11	5	8	10	150	46	3.26087	14.9392
59	2	c	d11	6	8	8	150	44	3.40909	15.272
59	2	c	d11	7	8	9	140	44	3.18182	19.3223
59	2	c	d11	8	8	10	90	27	3.33333	12.461
61	2	c	d11	1	6	NA	NA	NA	NA	NA
61	2	c	d11	2	6	10	100	32	3.125	NA
61	2	c	d11	3	6	7	60	25	2.4	NA
61	2	c	d11	4	6	10	90	21	4.28571	18.2123
61	2	c	d11	5	6	6	90	43	2.09302	15.4354
61	2	c	d11	6	6	13	90	24	3.75	21.7787
62	2	c	d11	1	NA	NA	90	30	3	17.1835
62	2	c	d11	2	NA	19	90	32	2.8125	14.5587
62	2	c	d11	3	NA	8	80	28	2.85714	21.2096
62	2	c	d11	4	NA	9	110	36	3.05556	19.0418
62	2	c	d11	5	NA	8	140	53	2.64151	15.0727
62	2	c	d11	6	NA	10	110	36	3.05556	18.9161
62	2	c	d11	7	NA	10	100	30	3.33333	13.4226
62	2	c	d11	8	NA	11	80	26	3.07692	17.007
66	2	c	d11	1	8	NA	100	36	2.77778	12.1528
66	2	c	d11	2	8	20	120	35	3.42857	12.1191
66	2	c	d11	3	8	11	80	31	2.58065	15.1927
66	2	c	d11	4	8	8	100	30	3.33333	11.1029
66	2	c	d11	5	8	9	90	25	3.6	NA
66	2	c	d11	6	8	11	100	31	3.22581	NA
66	2	c	d11	7	8	8	110	33	3.33333	9.568
66	2	c	d11	8	8	73	110	44	2.5	7.86702
68	2	w	e28	1	5	NA	100	27	3.7037	16.3353
68	2	w	e28	2	5	11	110	30	3.66667	11.4389
68	2	w	e28	3	5	8	90	31	2.90323	NA
68	2	w	e28	4	5	9	90	31	2.90323	12.1876
68	2	w	e28	5	5	20	130	36	3.61111	10.6147
69	2	w	e28	1	2	NA	120	39	3.07692	14.8349
69	2	w	e28	2	2	17	150	49	3.06122	9.63759
72	2	w	e28	1	6	NA	90	24	3.75	20.8562
72	2	w	e28	2	6	16	130	47	2.76596	20.5964
72	2	w	e28	3	6	9	170	62	2.74194	20.6536
72	2	w	e28	4	6	11	160	53	3.01887	19.5987
72	2	w	e28	5	6	11	160	48	3.33333	11.7633
72	2	w	e28	6	6	12	180	54	3.33333	16.9029
77	2	w	e28	1	NA	NA	90	26	3.46154	20.0685
77	2	w	e28	2	NA	23	90	24	3.75	14.3747
77	2	w	e28	3	NA	10	110	34	3.23529	18.7701
77	2	w	e28	4	NA	9	100	45	2.22222	13.6758
77	2	w	e28	5	NA	9	160	48	3.33333	16.748
77	2	w	e28	6	NA	8	140	45	3.11111	11.7165
77	2	w	e28	7	NA	10	160	44	3.63636	16.9768
80	3	c	b05	1	6	NA	90	25	3.6	16.4253
80	3	c	b05	2	6	11	100	34	2.94118	13.3306
80	3	c	b05	3	6	28	50	9	5.55556	NA
80	3	c	b05	4	6	15	60	11	5.45455	NA
80	3	c	b05	5	6	10	100	31	3.22581	18.0948
80	3	c	b05	6	6	12	NA	NA	NA	NA
85	3	c	b05	1	6	NA	140	39	3.58974	NA
85	3	c	b05	2	6	12	120	43	2.7907	16.5933
85	3	c	b05	3	6	11	150	50	3	14.5183
85	3	c	b05	4	6	18	NA	NA	NA	NA
85	3	c	b05	5	6	11	110	32	3.4375	13.9626
85	3	c	b05	6	6	13	NA	NA	NA	NA
87	3	w	c30	1	10	NA	110	35	3.14286	21.4656
87	3	w	c30	2	10	15	220	77	2.85714	17.1916
87	3	w	c30	3	10	11	190	69	2.75362	15.7005
87	3	w	c30	4	10	10	220	80	2.75	16.4531
87	3	w	c30	5	10	10	160	63	2.53968	13.733
87	3	w	c30	6	10	11	190	59	3.22034	16.1024
87	3	w	c30	7	10	12	NA	NA	NA	NA
87	3	w	c30	8	10	9	NA	NA	NA	NA
87	3	w	c30	9	10	7	140	52	2.69231	17.2219
87	3	w	c30	10	10	10	160	65	2.46154	20.5091
91	3	w	c30	1	4	NA	120	38	3.15789	19.6414
91	3	w	c30	2	4	12	170	52	3.26923	13.9841
91	3	w	c30	3	4	9	NA	NA	NA	NA
91	3	w	c30	4	4	11	180	58	3.10345	13.0162
94	3	w	c30	1	8	NA	NA	NA	NA	NA
94	3	w	c30	2	8	35	60	15	4	NA
94	3	w	c30	3	8	7	NA	NA	NA	NA
94	3	w	c30	4	8	8	110	36	3.05556	17.5993
94	3	w	c30	5	8	10	NA	NA	NA	NA
94	3	w	c30	6	8	9	120	36	3.33333	20.4844
94	3	w	c30	7	8	13	80	22	3.63636	28.3828
94	3	w	c30	8	8	20	NA	NA	NA	NA
97	3	c	d12	1	8	NA	70	18	3.88889	22.1942
97	3	c	d12	2	8	14	110	45	2.44444	14.4997
97	3	c	d12	3	8	14	200	68	2.94118	18.9524
97	3	c	d12	4	8	9	150	52	2.88462	21.2611
97	3	c	d12	5	8	9	90	35	2.57143	14.8836
97	3	c	d12	6	8	9	110	37	2.97297	16.1611
97	3	c	d12	7	8	8	100	39	2.5641	14.9306
97	3	c	d12	8	8	25	140	56	2.5	12.9078
101	3	c	d12	1	10	NA	170	62	2.74194	19.1984
101	3	c	d12	2	10	20	NA	NA	NA	NA
101	3	c	d12	3	10	17	100	NA	NA	NA
101	3	c	d12	4	10	11	190	66	2.87879	16.2748
101	3	c	d12	5	10	8	170	64	2.65625	12.6818
101	3	c	d12	6	10	7	200	70	2.85714	10.3717
101	3	c	d12	7	10	6	170	61	2.78689	10.4042
101	3	c	d12	8	10	11	170	58	2.93103	11.4932
101	3	c	d12	9	10	11	110	31	3.54839	10.6323
101	3	c	d12	10	10	10	140	46	3.04348	16.0722
107	3	w	e03	1	3	NA	140	45	3.11111	9.54107
107	3	w	e03	2	3	17	90	33	2.72727	14.052
107	3	w	e03	3	3	11	130	40	3.25	9.05448
109	3	w	e03	1	3	NA	80	21	3.80952	9.29054
109	3	w	e03	2	3	8	100	35	2.85714	NA
109	3	w	e03	3	3	16	130	43	3.02326	11.6513
111	3	w	e03	1	7	NA	90	40	2.25	NA
111	3	w	e03	2	7	6	110	38	2.89474	11.1802
111	3	w	e03	3	7	8	140	46	3.04348	27.7594
111	3	w	e03	4	7	7	NA	NA	NA	NA
111	3	w	e03	5	7	16	NA	NA	NA	NA
111	3	w	e03	6	7	15	NA	NA	NA	NA
111	3	w	e03	7	7	15	120	43	2.7907	13.8471
122	4	c	b09	1	6	NA	90	23	3.91304	16.6899
122	4	c	b09	2	6	9	110	41	2.68293	11.5326
122	4	c	b09	3	6	9	90	23	3.91304	NA
122	4	c	b09	4	6	6	120	31	3.87097	10.0026
122	4	c	b09	5	6	9	110	31	3.54839	8.75681
122	4	c	b09	6	6	11	130	34	3.82353	12.3355
123	4	c	b09	1	9	NA	NA	NA	NA	NA
123	4	c	b09	2	9	7	70	27	2.59259	NA
123	4	c	b09	3	9	7	110	37	2.97297	9.04871
123	4	c	b09	4	9	11	80	23	3.47826	10.9687
123	4	c	b09	5	9	10	80	35	2.28571	11.0112
123	4	c	b09	6	9	8	80	26	3.07692	11.8069
123	4	c	b09	7	9	7	NA	NA	NA	NA
123	4	c	b09	8	9	8	80	23	3.47826	8.87855
123	4	c	b09	9	9	9	40	17	2.35294	NA
125	4	c	b09	1	14	NA	140	53	2.64151	12.3721
125	4	c	b09	2	14	16	170	68	2.5	4.44255
125	4	c	b09	3	14	16	160	57	2.80702	13.5296
125	4	c	b09	4	14	13	110	34	3.23529	14.5593
125	4	c	b09	5	14	7	130	38	3.42105	10.9212
125	4	c	b09	6	14	9	130	42	3.09524	10.9085
125	4	c	b09	7	14	6	150	59	2.54237	NA
125	4	c	b09	8	14	8	150	48	3.125	13.4187
125	4	c	b09	9	14	8	120	42	2.85714	NA
125	4	c	b09	10	14	10	NA	NA	NA	NA
125	4	c	b09	11	14	8	60	21	2.85714	NA
125	4	c	b09	12	14	6	80	25	3.2	11.4113
125	4	c	b09	13	14	7	130	46	2.82609	10.3717
125	4	c	b09	14	14	7	110	44	2.5	9.99358
129	4	w	c06	1	8	NA	120	43	2.7907	16.515
129	4	w	c06	2	8	24	100	29	3.44828	10.811
129	4	w	c06	3	8	17	60	15	4	NA
129	4	w	c06	4	8	14	180	63	2.85714	11.2071
129	4	w	c06	5	8	25	NA	NA	NA	NA
129	4	w	c06	6	8	53	220	80	2.75	11.0524
129	4	w	c06	7	8	7	110	45	2.44444	12.9502
129	4	w	c06	8	8	8	80	15	5.33333	19.0866
137	4	c	d29	1	4	NA	200	77	2.5974	11.515
137	4	c	d29	2	4	13	210	74	2.83784	12.9272
137	4	c	d29	3	4	14	220	84	2.61905	7.64598
137	4	c	d29	4	4	9	200	75	2.66667	9.91533
155	6	c	b11	1	10	NA	60	22	2.72727	NA
155	6	c	b11	2	10	8	70	35	2	12.1433
155	6	c	b11	3	10	6	110	33	3.33333	NA
155	6	c	b11	4	10	7	100	34	2.94118	NA
155	6	c	b11	5	10	7	140	44	3.18182	14.6132
155	6	c	b11	6	10	11	100	37	2.7027	19.1816
155	6	c	b11	7	10	9	120	43	2.7907	9.91334
155	6	c	b11	8	10	9	100	30	3.33333	16.0303
155	6	c	b11	9	10	14	50	12	4.16667	NA
155	6	c	b11	10	10	9	70	20	3.5	14.3093
157	6	c	b11	1	14	NA	80	25	3.2	18.1058
157	6	c	b11	2	14	9	110	31	3.54839	12.9491
157	6	c	b11	3	14	7	90	26	3.46154	NA
157	6	c	b11	4	14	8	110	32	3.4375	NA
157	6	c	b11	5	14	7	110	32	3.4375	13.8851
157	6	c	b11	6	14	6	100	39	2.5641	17.0483
157	6	c	b11	7	14	8	100	33	3.0303	11.9321
157	6	c	b11	8	14	7	90	25	3.6	13.7245
157	6	c	b11	9	14	7	90	30	3	13.218
157	6	c	b11	10	14	9	80	16	5	17.152
157	6	c	b11	11	14	6	80	20	4	18.2647
157	6	c	b11	12	14	9	100	24	4.16667	16.4341
157	6	c	b11	13	14	13	120	32	3.75	12.0034
157	6	c	b11	14	14	15	120	36	3.33333	12.5934
163	6	c	b11	1	2	NA	90	38	2.36842	14.3559
163	6	c	b11	2	2	10	110	31	3.54839	17.8473
166	6	w	c20	1	8	NA	100	35	2.85714	21.8433
166	6	w	c20	2	8	25	120	55	2.18182	11.4135
166	6	w	c20	3	8	15	100	33	3.0303	15.4149
166	6	w	c20	4	8	11	60	27	2.22222	NA
166	6	w	c20	5	8	7	80	29	2.75862	12.8336
166	6	w	c20	6	8	17	110	35	3.14286	9.35668
166	6	w	c20	7	8	7	100	31	3.22581	13.7846
166	6	w	c20	8	8	6	NA	NA	NA	NA
167	6	w	c20	1	NA	NA	40	16	2.5	NA
167	6	w	c20	2	NA	14	80	39	2.05128	17.0813
168	6	w	c20	1	2	NA	NA	NA	NA	NA
168	6	w	c20	2	2	23	180	62	2.90323	13.2147
172	6	w	c20	1	NA	NA	120	31	3.87097	10.448
172	6	w	c20	2	NA	9	140	46	3.04348	NA
174	6	c	d04	1	5	NA	150	44	3.40909	14.6642
174	6	c	d04	2	5	30	NA	NA	NA	NA
174	6	c	d04	3	5	12	110	41	2.68293	14.6047
174	6	c	d04	4	5	10	NA	NA	NA	NA
174	6	c	d04	5	5	15	70	16	4.375	13.5275
175	6	c	d04	1	8	NA	130	43	3.02326	12.7327
175	6	c	d04	2	8	32	90	29	3.10345	15.6155
175	6	c	d04	3	8	7	120	42	2.85714	16.9215
175	6	c	d04	4	8	9	90	34	2.64706	13.5063
175	6	c	d04	5	8	15	120	38	3.15789	12.1117
175	6	c	d04	6	8	41	170	89	1.91011	13.1131
175	6	c	d04	7	8	3	110	43	2.55814	NA
175	6	c	d04	8	8	6	90	29	3.10345	11.6099
177	6	c	d04	1	5	NA	140	46	3.04348	20.4047
177	6	c	d04	2	5	22	140	49	2.85714	15.2614
177	6	c	d04	3	5	40	100	39	2.5641	15.3955
177	6	c	d04	4	5	10	150	49	3.06122	11.8019
177	6	c	d04	5	5	10	130	39	3.33333	9.07645
185	6	w	e09	1	10	NA	80	31	2.58065	15.1897
185	6	w	e09	2	10	10	110	41	2.68293	16.5416
185	6	w	e09	3	10	17	80	35	2.28571	20.1515
185	6	w	e09	4	10	10	NA	NA	NA	NA
185	6	w	e09	5	10	9	NA	NA	NA	NA
185	6	w	e09	6	10	6	110	32	3.4375	13.1556
185	6	w	e09	7	10	10	NA	NA	NA	NA
185	6	w	e09	8	10	10	110	27	4.07407	11.9947
185	6	w	e09	9	10	15	NA	NA	NA	NA
185	6	w	e09	10	10	8	NA	NA	NA	NA
186	6	w	e09	1	9	NA	130	43	3.02326	14.3591
186	6	w	e09	2	9	16	130	38	3.42105	10.8909
186	6	w	e09	3	9	9	90	24	3.75	12.8799
186	6	w	e09	4	9	9	80	17	4.70588	10.8681
186	6	w	e09	5	9	12	130	33	3.93939	14.5239
186	6	w	e09	6	9	5	110	34	3.23529	NA
186	6	w	e09	7	9	8	120	32	3.75	NA
186	6	w	e09	8	9	7	120	36	3.33333	11.996
186	6	w	e09	9	9	31	NA	NA	NA	NA
193	6	w	e09	1	1	NA	140	45	3.11111	NA
194	7	c	b22	1	11	NA	170	52	3.26923	NA
194	7	c	b22	2	11	32	110	43	2.55814	8.04896
194	7	c	b22	3	11	33	NA	NA	NA	NA
194	7	c	b22	4	11	8	NA	NA	NA	NA
194	7	c	b22	5	11	6	200	67	2.98507	12.422
194	7	c	b22	6	11	9	160	56	2.85714	18.7414
194	7	c	b22	7	11	8	200	76	2.63158	10.4781
194	7	c	b22	8	11	16	200	73	2.73973	10.3572
194	7	c	b22	9	11	8	NA	NA	NA	NA
194	7	c	b22	10	11	9	140	39	3.58974	12.2001
194	7	c	b22	11	11	8	140	36	3.88889	14.3927
195	7	c	b22	1	7	NA	160	52	3.07692	6.94353
195	7	c	b22	2	7	24	170	56	3.03571	6.01668
195	7	c	b22	3	7	11	130	42	3.09524	12.2059
195	7	c	b22	4	7	9	140	44	3.18182	8.22433
195	7	c	b22	5	7	12	130	39	3.33333	NA
195	7	c	b22	6	7	7	100	39	2.5641	13.6892
195	7	c	b22	7	7	16	NA	NA	NA	NA
200	7	c	b22	1	13	NA	80	36	2.22222	9.77805
200	7	c	b22	2	13	16	120	49	2.44898	10.4058
200	7	c	b22	3	13	17	150	50	3	10.1494
200	7	c	b22	4	13	11	NA	NA	NA	NA
200	7	c	b22	5	13	5	160	58	2.75862	6.32095
200	7	c	b22	6	13	10	140	49	2.85714	12.0221
200	7	c	b22	7	13	8	130	41	3.17073	9.59079
200	7	c	b22	8	13	7	90	30	3	9.43438
200	7	c	b22	9	13	8	110	35	3.14286	9.68562
200	7	c	b22	10	13	8	110	39	2.82051	12.5948
200	7	c	b22	11	13	7	140	37	3.78378	13.308
200	7	c	b22	12	13	11	NA	NA	NA	NA
200	7	c	b22	13	13	7	90	26	3.46154	14.0897
201	7	c	b22	1	7	NA	150	56	2.67857	10.8922
201	7	c	b22	2	7	63	130	44	2.95455	10.9111
201	7	c	b22	3	7	40	120	40	3	15.5536
201	7	c	b22	4	7	12	110	27	4.07407	NA
201	7	c	b22	5	7	7	140	48	2.91667	11.8562
201	7	c	b22	6	7	9	160	53	3.01887	16.8443
201	7	c	b22	7	7	14	110	32	3.4375	10.2919
205	7	w	c19	1	1	NA	90	27	3.33333	6.38289
206	7	w	c19	1	6	NA	140	57	2.45614	NA
206	7	w	c19	2	6	49	150	41	3.65854	9.24854
206	7	w	c19	3	6	10	210	73	2.87671	11.142
206	7	w	c19	4	6	9	180	67	2.68657	11.9385
206	7	w	c19	5	6	7	170	54	3.14815	13.2195
206	7	w	c19	6	6	9	NA	NA	NA	NA
207	7	w	c19	1	10	NA	160	51	3.13725	12.7751
207	7	w	c19	2	10	17	120	34	3.52941	NA
207	7	w	c19	3	10	9	110	36	3.05556	9.75441
207	7	w	c19	4	10	13	NA	NA	NA	NA
207	7	w	c19	5	10	6	NA	NA	NA	NA
207	7	w	c19	6	10	10	150	40	3.75	12.9027
207	7	w	c19	7	10	7	80	30	2.66667	12.1315
207	7	w	c19	8	10	6	120	30	4	11.2811
207	7	w	c19	9	10	7	100	24	4.16667	10.1905
207	7	w	c19	10	10	10	NA	NA	NA	NA
210	7	c	d27	1	8	NA	130	39	3.33333	NA
210	7	c	d27	2	8	20	140	47	2.97872	13.8934
210	7	c	d27	3	8	12	120	31	3.87097	13.0482
210	7	c	d27	4	8	15	120	39	3.07692	10.1485
210	7	c	d27	5	8	20	170	55	3.09091	9.79986
210	7	c	d27	6	8	6	140	49	2.85714	16.709
210	7	c	d27	7	8	5	110	40	2.75	16.7384
210	7	c	d27	8	8	12	180	65	2.76923	16.7343
211	7	c	d27	1	12	NA	180	71	2.53521	17.1569
211	7	c	d27	2	12	16	140	48	2.91667	11.3738
211	7	c	d27	3	12	9	NA	NA	NA	NA
211	7	c	d27	4	12	7	NA	NA	NA	NA
211	7	c	d27	5	12	7	180	70	2.57143	11.2221
211	7	c	d27	6	12	8	190	60	3.16667	8.39123
211	7	c	d27	7	12	9	180	54	3.33333	9.74075
211	7	c	d27	8	12	8	190	62	3.06452	13.0375
211	7	c	d27	9	12	8	110	27	4.07407	27.1074
211	7	c	d27	10	12	14	NA	NA	NA	NA
211	7	c	d27	11	12	9	NA	NA	NA	NA
211	7	c	d27	12	12	7	200	64	3.125	6.71039
214	7	c	d27	1	7	NA	70	24	2.91667	17.7825
214	7	c	d27	2	7	8	60	45	1.33333	NA
214	7	c	d27	3	7	9	NA	NA	NA	NA
214	7	c	d27	4	7	7	NA	NA	NA	NA
214	7	c	d27	5	7	10	NA	NA	NA	NA
214	7	c	d27	6	7	7	90	28	3.21429	14.1969
214	7	c	d27	7	7	20	60	17	3.52941	NA
220	7	w	e22	1	14	NA	80	21	3.80952	13.0405
220	7	w	e22	2	14	14	110	34	3.23529	8.36542
220	7	w	e22	3	14	14	130	44	2.95455	11.1739
220	7	w	e22	4	14	7	130	43	3.02326	11.8842
220	7	w	e22	5	14	7	110	36	3.05556	17.6083
220	7	w	e22	6	14	7	170	44	3.86364	14.2028
220	7	w	e22	7	14	5	110	28	3.92857	13.9246
220	7	w	e22	8	14	6	120	34	3.52941	9.56189
220	7	w	e22	9	14	6	160	49	3.26531	15.7818
220	7	w	e22	10	14	7	120	34	3.52941	18.4876
220	7	w	e22	11	14	8	110	36	3.05556	15.9438
220	7	w	e22	12	14	7	120	41	2.92683	17.7339
220	7	w	e22	13	14	8	90	30	3	18.5722
220	7	w	e22	14	14	9	NA	NA	NA	NA
221	7	w	e22	1	4	NA	120	44	2.72727	NA
221	7	w	e22	2	4	14	190	77	2.46753	13.6689
221	7	w	e22	3	4	13	200	72	2.77778	13.7346
221	7	w	e22	4	4	19	250	86	2.90698	12.3367
224	7	w	e22	1	7	NA	NA	NA	NA	NA
224	7	w	e22	2	7	9	NA	NA	NA	NA
224	7	w	e22	3	7	5	160	63	2.53968	13.7326
224	7	w	e22	4	7	9	140	46	3.04348	NA
224	7	w	e22	5	7	8	140	59	2.37288	11.4091
224	7	w	e22	6	7	11	170	58	2.93103	10.5176
224	7	w	e22	7	7	14	NA	NA	NA	NA
227	7	w	e22	1	NA	NA	110	36	3.05556	22.9697
229	7	w	e22	1	9	NA	120	38	3.15789	13.8185
229	7	w	e22	2	9	21	110	36	3.05556	14.5406
229	7	w	e22	3	9	7	120	37	3.24324	11.571
229	7	w	e22	4	9	7	110	40	2.75	12.8828
229	7	w	e22	5	9	7	NA	NA	NA	NA
229	7	w	e22	6	9	4	NA	NA	NA	NA
229	7	w	e22	7	9	7	140	44	3.18182	12.4209
229	7	w	e22	8	9	8	150	53	2.83019	12.5513
229	7	w	e22	9	9	9	130	46	2.82609	10.7328
231	8	c	b19	1	6	NA	150	56	2.67857	10.6312
231	8	c	b19	2	6	44	80	27	2.96296	16.7575
231	8	c	b19	3	6	10	110	30	3.66667	NA
231	8	c	b19	4	6	8	110	37	2.97297	10.2592
231	8	c	b19	5	6	13	110	30	3.66667	13.4402
231	8	c	b19	6	6	10	110	29	3.7931	17.2906
233	8	c	b19	1	8	NA	140	49	2.85714	9.31099
233	8	c	b19	2	8	11	100	31	3.22581	9.81009
233	8	c	b19	3	8	14	140	36	3.88889	13.44
233	8	c	b19	4	8	11	140	47	2.97872	10.0267
233	8	c	b19	5	8	10	160	41	3.90244	10.0661
233	8	c	b19	6	8	10	140	38	3.68421	12.4498
233	8	c	b19	7	8	11	140	30	4.66667	16.8461
233	8	c	b19	8	8	6	130	32	4.0625	12.6751
238	8	c	b19	1	9	NA	NA	NA	NA	NA
238	8	c	b19	2	9	10	NA	NA	NA	NA
238	8	c	b19	3	9	5	130	46	2.82609	15.3093
238	8	c	b19	4	9	10	140	42	3.33333	16.6405
238	8	c	b19	5	9	12	100	31	3.22581	15.9292
238	8	c	b19	6	9	9	70	29	2.41379	14.9468
238	8	c	b19	7	9	19	160	63	2.53968	17.1916
238	8	c	b19	8	9	4	NA	NA	NA	NA
238	8	c	b19	9	9	7	140	41	3.41463	11.9988
244	8	w	c13	1	10	NA	80	39	2.05128	13.4079
244	8	w	c13	2	10	9	100	38	2.63158	11.5947
244	8	w	c13	3	10	9	120	48	2.5	7.87376
244	8	w	c13	4	10	10	110	42	2.61905	NA
244	8	w	c13	5	10	9	150	58	2.58621	9.34573
244	8	w	c13	6	10	10	140	48	2.91667	9.21659
244	8	w	c13	7	10	9	150	57	2.63158	11.332
244	8	w	c13	8	10	9	120	46	2.6087	13.5874
244	8	w	c13	9	10	26	120	32	3.75	10.3193
244	8	w	c13	10	10	7	120	31	3.87097	9.97733
247	8	w	c13	1	7	NA	110	39	2.82051	19.1006
247	8	w	c13	2	7	54	90	31	2.90323	19.3785
247	8	w	c13	3	7	9	110	41	2.68293	13.4403
247	8	w	c13	4	7	9	100	38	2.63158	18.7951
247	8	w	c13	5	7	10	90	29	3.10345	15.5758
247	8	w	c13	6	7	9	140	45	3.11111	10.7908
247	8	w	c13	7	7	12	80	23	3.47826	17.301
248	8	c	d02	1	5	NA	150	57	2.63158	8.62069
248	8	c	d02	2	5	11	140	51	2.7451	14.9908
248	8	c	d02	3	5	9	140	46	3.04348	NA
248	8	c	d02	4	5	10	100	43	2.32558	NA
248	8	c	d02	5	5	43	200	67	2.98507	9.37305
249	8	c	d02	1	1	NA	100	57	1.75439	18.4772
255	8	c	d02	1	8	NA	100	46	2.17391	13.7346
255	8	c	d02	2	8	18	130	47	2.76596	14.5554
255	8	c	d02	3	8	10	100	29	3.44828	11.9927
255	8	c	d02	4	8	10	120	37	3.24324	10.1451
255	8	c	d02	5	8	5	110	57	1.92982	20.4836
255	8	c	d02	6	8	7	NA	NA	NA	NA
255	8	c	d02	7	8	9	140	73	1.91781	14.612
255	8	c	d02	8	8	10	NA	NA	NA	NA
256	8	c	d02	1	10	NA	220	80	2.75	13.9171
256	8	c	d02	2	10	10	180	73	2.46575	12.2171
256	8	c	d02	3	10	16	100	30	3.33333	14.7059
256	8	c	d02	4	10	7	150	54	2.77778	10.2646
256	8	c	d02	5	10	7	180	67	2.68657	13.0067
256	8	c	d02	6	10	8	120	39	3.07692	8.23616
256	8	c	d02	7	10	85	220	85	2.58824	12.8277
256	8	c	d02	8	10	6	210	71	2.95775	12.8931
256	8	c	d02	9	10	6	170	56	3.03571	12.8174
256	8	c	d02	10	10	6	160	58	2.75862	13.5391
258	8	w	e27	1	1	NA	110	33	3.33333	15.0229
263	8	w	e27	1	7	NA	110	37	2.97297	16.2603
263	8	w	e27	2	7	14	110	33	3.33333	13.4832
263	8	w	e27	3	7	16	130	44	2.95455	22.5332
263	8	w	e27	4	7	17	NA	NA	NA	NA
263	8	w	e27	5	7	22	130	46	2.82609	19.0725
263	8	w	e27	6	7	13	90	27	3.33333	12.6971
263	8	w	e27	7	7	9	110	30	3.66667	18.1219
264	8	w	e27	1	NA	NA	NA	NA	NA	NA
265	8	w	e27	1	1	NA	170	58	2.93103	19.1301
268	9	c	b10	1	NA	NA	NA	NA	NA	NA
268	9	c	b10	2	NA	14	70	20	3.5	NA
271	9	c	b10	1	11	NA	NA	NA	NA	NA
271	9	c	b10	2	11	12	100	43	2.32558	15.1948
271	9	c	b10	3	11	9	140	56	2.5	14.3996
271	9	c	b10	4	11	9	120	42	2.85714	12.5048
271	9	c	b10	5	11	7	100	34	2.94118	NA
271	9	c	b10	6	11	7	90	37	2.43243	12.8007
271	9	c	b10	7	11	9	70	23	3.04348	10.3996
271	9	c	b10	8	11	7	80	21	3.80952	13.1216
271	9	c	b10	9	11	8	90	21	4.28571	23.4832
271	9	c	b10	10	11	7	120	34	3.52941	11.9844
271	9	c	b10	11	11	8	150	48	3.125	14.1043
272	9	c	b10	1	8	NA	130	50	2.6	9.38527
272	9	c	b10	2	8	18	110	37	2.97297	14.531
272	9	c	b10	3	8	12	120	36	3.33333	11.4485
272	9	c	b10	4	8	9	110	35	3.14286	12.8087
272	9	c	b10	5	8	9	100	31	3.22581	8.11473
272	9	c	b10	6	8	9	120	36	3.33333	9.10263
272	9	c	b10	7	8	12	120	31	3.87097	10.273
272	9	c	b10	8	8	11	60	17	3.52941	NA
273	9	c	b10	1	8	NA	130	52	2.5	13.9258
273	9	c	b10	2	8	18	110	42	2.61905	NA
273	9	c	b10	3	8	8	NA	NA	NA	NA
273	9	c	b10	4	8	12	NA	NA	NA	NA
273	9	c	b10	5	8	9	100	28	3.57143	17.2642
273	9	c	b10	6	8	7	80	24	3.33333	13.794
273	9	c	b10	7	8	19	NA	NA	NA	NA
273	9	c	b10	8	8	8	90	22	4.09091	13.815
278	9	w	c12	1	7	NA	100	35	2.85714	19.4605
278	9	w	c12	2	7	15	80	29	2.75862	NA
278	9	w	c12	3	7	9	110	36	3.05556	12.8379
278	9	w	c12	4	7	12	110	32	3.4375	13.8257
278	9	w	c12	5	7	7	90	27	3.33333	11.166
278	9	w	c12	6	7	7	70	27	2.59259	12.8875
278	9	w	c12	7	7	10	80	25	3.2	12.7511
285	9	w	c12	1	7	NA	NA	NA	NA	NA
285	9	w	c12	2	7	20	110	51	2.15686	NA
285	9	w	c12	3	7	8	70	23	3.04348	NA
285	9	w	c12	4	7	26	60	19	3.15789	NA
285	9	w	c12	5	7	10	NA	NA	NA	NA
285	9	w	c12	6	7	9	90	37	2.43243	15.2794
285	9	w	c12	7	7	11	120	47	2.55319	11.8117
288	9	c	d09	1	10	NA	160	56	2.85714	14.2994
288	9	c	d09	2	10	10	NA	NA	NA	NA
288	9	c	d09	3	10	9	150	50	3	11.5669
288	9	c	d09	4	10	10	NA	NA	NA	NA
288	9	c	d09	5	10	9	100	26	3.84615	NA
288	9	c	d09	6	10	7	110	31	3.54839	12.8563
288	9	c	d09	7	10	6	110	28	3.92857	14.0422
288	9	c	d09	8	10	9	NA	NA	NA	NA
288	9	c	d09	9	10	8	140	42	3.33333	14.0998
288	9	c	d09	10	10	12	NA	NA	NA	NA
291	9	c	d09	1	6	NA	80	23	3.47826	15.3627
291	9	c	d09	2	6	11	NA	NA	NA	NA
291	9	c	d09	3	6	8	NA	NA	NA	NA
291	9	c	d09	4	6	9	NA	NA	NA	NA
291	9	c	d09	5	6	14	100	36	2.77778	NA
291	9	c	d09	6	6	8	100	32	3.125	8.70263
293	9	c	d09	1	2	NA	110	46	2.3913	10.9238
293	9	c	d09	2	2	15	70	37	1.89189	14.581
295	9	w	e08	1	1	NA	80	28	2.85714	11.3927
300	9	w	e08	1	2	NA	140	64	2.1875	17.2053
300	9	w	e08	2	2	16	130	54	2.40741	8.69517
303	10	c	b30	1	3	NA	NA	NA	NA	NA
303	10	c	b30	2	3	16	140	51	2.7451	14.1363
303	10	c	b30	3	3	11	110	34	3.23529	14.2075
308	10	c	b30	1	1	NA	130	NA	NA	NA
309	10	c	b30	1	1	NA	170	62	2.74194	13.5564
321	11	c	b15	1	1	NA	40	15	2.66667	NA
327	11	c	b15	1	1	NA	70	40	1.75	14.7376
329	11	w	c23	1	3	NA	110	45	2.44444	21.5872
329	11	w	c23	2	3	8	140	49	2.85714	13.1886
329	11	w	c23	3	3	7	110	31	3.54839	15.4622
330	11	w	c23	1	4	NA	NA	NA	NA	NA
330	11	w	c23	2	4	7	50	21	2.38095	NA
330	11	w	c23	3	4	9	90	26	3.46154	8.64093
330	11	w	c23	4	4	8	70	21	3.33333	8.99368
332	11	w	c23	1	9	NA	100	25	4	17.6056
332	11	w	c23	2	9	12	90	21	4.28571	NA
332	11	w	c23	3	9	7	100	27	3.7037	9.44135
332	11	w	c23	4	9	7	NA	NA	NA	NA
332	11	w	c23	5	9	7	110	30	3.66667	13.2375
332	11	w	c23	6	9	8	160	38	4.21053	11.2906
332	11	w	c23	7	9	16	130	35	3.71429	17.7256
332	11	w	c23	8	9	7	110	27	4.07407	11.6489
332	11	w	c23	9	9	5	110	37	2.97297	14.4509
335	11	w	c23	1	1	NA	120	44	2.72727	7.66705
337	11	w	c23	1	10	NA	70	42	1.66667	17.3137
337	11	w	c23	2	10	11	100	32	3.125	NA
337	11	w	c23	3	10	17	NA	NA	NA	NA
337	11	w	c23	4	10	8	80	31	2.58065	17.8528
337	11	w	c23	5	10	6	70	28	2.5	17.9859
337	11	w	c23	6	10	6	50	22	2.27273	NA
337	11	w	c23	7	10	5	100	30	3.33333	16.5614
337	11	w	c23	8	10	5	80	27	2.96296	15.5662
337	11	w	c23	9	10	4	80	31	2.58065	10.3461
337	11	w	c23	10	10	7	100	30	3.33333	12.5658
338	11	c	d20	1	1	NA	150	48	3.125	13.4312
347	11	w	e29	1	1	NA	140	44	3.18182	13.4743
359	12	c	d08	1	6	NA	100	40	2.5	10.6046
359	12	c	d08	2	6	30	70	20	3.5	12.9463
359	12	c	d08	3	6	8	110	38	2.89474	7.01835
359	12	c	d08	4	6	7	80	33	2.42424	8.97907
359	12	c	d08	5	6	13	120	42	2.85714	13.9648
359	12	c	d08	6	6	7	130	43	3.02326	9.86119
362	12	c	d08	1	11	NA	160	61	2.62295	12.9712
362	12	c	d08	2	11	15	110	51	2.15686	17.3231
362	12	c	d08	3	11	23	NA	NA	NA	NA
362	12	c	d08	4	11	9	NA	NA	NA	NA
362	12	c	d08	5	11	12	110	38	2.89474	13.0598
362	12	c	d08	6	11	8	160	58	2.75862	13.811
362	12	c	d08	7	11	9	110	37	2.97297	16.8309
362	12	c	d08	8	11	8	70	21	3.33333	12.5341
362	12	c	d08	9	11	23	NA	NA	NA	NA
362	12	c	d08	10	11	6	70	21	3.33333	10.5507
362	12	c	d08	11	11	8	NA	NA	NA	NA
367	12	w	e05	1	7	NA	130	43	3.02326	13.8842
367	12	w	e05	2	7	14	110	34	3.23529	14.8253
367	12	w	e05	3	7	11	120	40	3	11.523
367	12	w	e05	4	7	8	NA	NA	NA	NA
367	12	w	e05	5	7	65	70	44	1.59091	9.53095
367	12	w	e05	6	7	9	NA	NA	NA	NA
367	12	w	e05	7	7	18	110	34	3.23529	10.5441
369	12	w	e05	1	1	NA	NA	NA	NA	NA
370	12	w	e05	1	7	NA	160	43	3.72093	NA
370	12	w	e05	2	7	39	160	46	3.47826	10.9254
370	12	w	e05	3	7	10	120	38	3.15789	9.60653
370	12	w	e05	4	7	19	130	43	3.02326	11.4712
370	12	w	e05	5	7	9	NA	NA	NA	NA
370	12	w	e05	6	7	9	140	45	3.11111	11.329
370	12	w	e05	7	7	13	90	32	2.8125	5.67557
375	13	c	b23	1	14	NA	110	27	4.07407	11.7367
375	13	c	b23	2	14	11	120	35	3.42857	12.8075
375	13	c	b23	3	14	5	120	32	3.75	16.7381
375	13	c	b23	4	14	9	120	34	3.52941	NA
375	13	c	b23	5	14	5	160	46	3.47826	19.697
375	13	c	b23	6	14	7	130	36	3.61111	10.9669
375	13	c	b23	7	14	8	130	36	3.61111	12.4552
375	13	c	b23	8	14	8	90	26	3.46154	13.2298
375	13	c	b23	9	14	6	140	37	3.78378	10.8448
375	13	c	b23	10	14	8	120	33	3.63636	11.6253
375	13	c	b23	11	14	10	130	47	2.76596	14.7059
375	13	c	b23	12	14	6	160	40	4	12.3958
375	13	c	b23	13	14	5	170	49	3.46939	12.7832
375	13	c	b23	14	14	9	160	46	3.47826	16.2014
383	13	c	b23	1	7	NA	110	40	2.75	6.49704
383	13	c	b23	2	7	17	130	33	3.93939	14.4116
383	13	c	b23	3	7	11	NA	NA	NA	NA
383	13	c	b23	4	7	7	NA	NA	NA	NA
383	13	c	b23	5	7	7	140	45	3.11111	8.76303
383	13	c	b23	6	7	9	140	44	3.18182	8.74384
383	13	c	b23	7	7	12	140	38	3.68421	11.584
384	13	w	c03	1	NA	NA	120	40	3	13.6331
384	13	w	c03	2	NA	19	130	58	2.24138	19.5568
384	13	w	c03	3	NA	9	200	68	2.94118	9.26103
384	13	w	c03	4	NA	8	180	60	3	9.4005
384	13	w	c03	5	NA	9	200	58	3.44828	12.2656
384	13	w	c03	6	NA	8	150	51	2.94118	NA
384	13	w	c03	7	NA	7	170	50	3.4	10.2757
384	13	w	c03	8	NA	8	180	56	3.21429	9.34885
384	13	w	c03	9	NA	10	80	36	2.22222	12.88
384	13	w	c03	10	NA	8	160	36	4.44444	11.9699
384	13	w	c03	11	NA	9	130	43	3.02326	9.8658
385	13	w	c03	1	7	NA	110	38	2.89474	12.2845
385	13	w	c03	2	7	13	110	42	2.61905	9.80392
385	13	w	c03	3	7	10	130	43	3.02326	12.3891
385	13	w	c03	4	7	8	130	41	3.17073	9.0324
385	13	w	c03	5	7	8	110	40	2.75	7.05962
385	13	w	c03	6	7	11	NA	NA	NA	NA
385	13	w	c03	7	7	12	NA	NA	NA	NA
389	13	w	c03	1	7	NA	NA	NA	NA	NA
389	13	w	c03	2	7	5	50	15	3.33333	NA
389	13	w	c03	3	7	9	80	25	3.2	8.25535
389	13	w	c03	4	7	11	110	34	3.23529	8.11332
389	13	w	c03	5	7	17	140	39	3.58974	8.7003
389	13	w	c03	6	7	20	140	42	3.33333	12.4055
389	13	w	c03	7	7	13	100	23	4.34783	9.42419
390	13	w	c03	1	7	NA	60	20	3	NA
390	13	w	c03	2	7	20	110	39	2.82051	22.7328
390	13	w	c03	3	7	8	120	42	2.85714	5.70588
390	13	w	c03	4	7	8	110	38	2.89474	9.45081
390	13	w	c03	5	7	9	90	37	2.43243	9.34056
390	13	w	c03	6	7	11	110	29	3.7931	12.1665
390	13	w	c03	7	7	37	100	44	2.27273	10.5283
395	13	c	d10	1	NA	NA	NA	NA	NA	NA
395	13	c	d10	2	NA	9	100	30	3.33333	NA
395	13	c	d10	3	NA	7	160	48	3.33333	10.2146
395	13	c	d10	4	NA	6	150	51	2.94118	11.073
395	13	c	d10	5	NA	7	70	45	1.55556	NA
395	13	c	d10	6	NA	6	100	39	2.5641	11.244
395	13	c	d10	7	NA	7	NA	NA	NA	NA
395	13	c	d10	8	NA	10	130	38	3.42105	14.1654
395	13	c	d10	9	NA	11	NA	NA	NA	NA
399	13	c	d10	1	6	NA	90	26	3.46154	NA
399	13	c	d10	2	6	12	140	46	3.04348	11.0949
399	13	c	d10	3	6	8	NA	NA	NA	NA
399	13	c	d10	4	6	8	NA	NA	NA	NA
399	13	c	d10	5	6	6	NA	NA	NA	NA
399	13	c	d10	6	6	8	160	55	2.90909	12.2488
401	13	c	d10	1	10	NA	40	12	3.33333	NA
401	13	c	d10	2	10	9	60	36	1.66667	NA
401	13	c	d10	3	10	8	NA	NA	NA	NA
401	13	c	d10	4	10	6	80	28	2.85714	18.7825
401	13	c	d10	5	10	7	100	33	3.0303	6.63001
401	13	c	d10	6	10	7	110	29	3.7931	11.4992
401	13	c	d10	7	10	7	90	25	3.6	9.40795
401	13	c	d10	8	10	7	70	30	2.33333	8.5588
401	13	c	d10	9	10	10	NA	NA	NA	NA
401	13	c	d10	10	10	9	60	13	4.61538	NA
403	13	c	d10	1	9	NA	100	36	2.77778	5.34561
403	13	c	d10	2	9	8	NA	NA	NA	NA
403	13	c	d10	3	9	9	70	21	3.33333	NA
403	13	c	d10	4	9	7	110	41	2.68293	8.62318
403	13	c	d10	5	9	7	100	34	2.94118	20.2865
403	13	c	d10	6	9	8	100	33	3.0303	8.89554
403	13	c	d10	7	9	7	80	32	2.5	12.7711
403	13	c	d10	8	9	8	80	35	2.28571	8.98208
403	13	c	d10	9	9	10	120	40	3	10.7691
405	13	w	e11	1	NA	NA	100	32	3.125	10.3359
405	13	w	e11	2	NA	9	110	32	3.4375	NA
405	13	w	e11	3	NA	8	120	31	3.87097	NA
405	13	w	e11	4	NA	7	120	33	3.63636	11.6357
405	13	w	e11	5	NA	8	140	34	4.11765	10.1018
405	13	w	e11	6	NA	7	150	47	3.19149	11.4135
405	13	w	e11	7	NA	7	130	38	3.42105	12.7711
405	13	w	e11	8	NA	7	NA	NA	NA	NA
405	13	w	e11	9	NA	8	110	34	3.23529	9.84438
406	13	w	e11	1	11	NA	NA	NA	NA	NA
406	13	w	e11	2	11	14	150	46	3.26087	9.39564
406	13	w	e11	3	11	15	110	36	3.05556	14.4085
406	13	w	e11	4	11	7	NA	NA	NA	NA
406	13	w	e11	5	11	14	90	21	4.28571	17.2325
406	13	w	e11	6	11	9	110	22	5	12.6361
406	13	w	e11	7	11	10	100	20	5	15.9105
406	13	w	e11	8	11	7	60	18	3.33333	NA
406	13	w	e11	9	11	11	90	34	2.64706	12.2128
406	13	w	e11	10	11	10	NA	NA	NA	NA
406	13	w	e11	11	11	6	80	25	3.2	14.1865
410	13	w	e11	1	11	NA	NA	49	NA	10.6713
410	13	w	e11	2	11	7	NA	NA	NA	NA
410	13	w	e11	3	11	9	NA	NA	NA	NA
410	13	w	e11	4	11	5	130	43	3.02326	12.1162
410	13	w	e11	5	11	7	150	52	2.88462	11.4389
410	13	w	e11	6	11	7	130	42	3.09524	10.3044
410	13	w	e11	7	11	8	NA	NA	NA	NA
410	13	w	e11	8	11	5	140	43	3.25581	11.147
410	13	w	e11	9	11	7	170	52	3.26923	8.8519
410	13	w	e11	10	11	7	150	46	3.26087	10.5793
410	13	w	e11	11	11	8	140	46	3.04348	13.6855
413	13	w	e11	1	12	NA	120	40	3	12.4349
413	13	w	e11	2	12	22	60	15	4	NA
413	13	w	e11	3	12	7	90	30	3	10.7265
413	13	w	e11	4	12	8	140	36	3.88889	8.86161
413	13	w	e11	5	12	5	NA	NA	NA	NA
413	13	w	e11	6	12	9	130	34	3.82353	11.9267
413	13	w	e11	7	12	7	170	38	4.47368	8.03101
413	13	w	e11	8	12	7	110	36	3.05556	13.6154
413	13	w	e11	9	12	7	110	26	4.23077	8.88817
413	13	w	e11	10	12	7	130	25	5.2	13.6152
413	13	w	e11	11	12	7	90	16	5.625	13.3248
413	13	w	e11	12	12	7	90	24	3.75	12.4429
417	15	c	b04	1	8	NA	170	59	2.88136	12.8299
417	15	c	b04	2	8	20	NA	NA	NA	NA
417	15	c	b04	3	8	9	110	34	3.23529	11.8547
417	15	c	b04	4	8	18	80	29	2.75862	15.0515
417	15	c	b04	5	8	8	NA	NA	NA	NA
417	15	c	b04	6	8	8	120	32	3.75	9.76088
417	15	c	b04	7	8	13	80	24	3.33333	8.98306
417	15	c	b04	8	8	12	NA	NA	NA	NA
418	15	c	b04	1	6	NA	230	85	2.70588	9.49468
418	15	c	b04	2	6	9	170	49	3.46939	9.90983
418	15	c	b04	3	6	8	200	66	3.0303	8.42525
418	15	c	b04	4	6	13	180	62	2.90323	9.41326
418	15	c	b04	5	6	8	170	56	3.03571	14.8458
418	15	c	b04	6	6	27	130	36	3.61111	10.2053
421	15	c	b04	1	5	NA	110	39	2.82051	16.0147
421	15	c	b04	2	5	21	110	41	2.68293	7.66966
421	15	c	b04	3	5	25	70	27	2.59259	13.9479
421	15	c	b04	4	5	74	60	14	4.28571	NA
421	15	c	b04	5	5	22	50	12	4.16667	NA
424	15	w	c02	1	5	NA	150	44	3.40909	13.3436
424	15	w	c02	2	5	15	NA	NA	NA	NA
424	15	w	c02	3	5	17	NA	NA	NA	NA
424	15	w	c02	4	5	28	NA	NA	NA	NA
424	15	w	c02	5	5	9	160	52	3.07692	10.0705
430	15	w	c02	1	NA	NA	NA	NA	NA	NA
430	15	w	c02	2	NA	17	80	26	3.07692	11.7928
430	15	w	c02	3	NA	12	60	16	3.75	NA
430	15	w	c02	4	NA	9	90	31	2.90323	NA
430	15	w	c02	5	NA	9	80	25	3.2	9.4902
430	15	w	c02	6	NA	11	70	20	3.5	13.351
430	15	w	c02	7	NA	9	90	32	2.8125	13.5878
430	15	w	c02	8	NA	8	80	20	4	12.1891
431	15	w	c02	1	4	NA	70	22	3.18182	18.449
431	15	w	c02	2	4	13	70	23	3.04348	8.84673
431	15	w	c02	3	4	11	70	33	2.12121	NA
431	15	w	c02	4	4	30	60	16	3.75	NA
432	15	w	c02	1	5	NA	NA	NA	NA	NA
432	15	w	c02	2	5	14	120	41	2.92683	8.49039
432	15	w	c02	3	5	10	170	61	2.78689	13.2473
432	15	w	c02	4	5	9	130	50	2.6	11.0127
432	15	w	c02	5	5	16	90	33	2.72727	15.9949
433	15	w	c02	1	10	NA	110	32	3.4375	15.1093
433	15	w	c02	2	10	26	90	28	3.21429	11.1913
433	15	w	c02	3	10	11	80	31	2.58065	11.3994
433	15	w	c02	4	10	7	120	38	3.15789	16.4506
433	15	w	c02	5	10	7	110	39	2.82051	10.0906
433	15	w	c02	6	10	7	110	38	2.89474	NA
433	15	w	c02	7	10	9	130	40	3.25	14.1079
433	15	w	c02	8	10	7	160	43	3.72093	7.73994
433	15	w	c02	9	10	9	130	43	3.02326	12.0271
433	15	w	c02	10	10	7	70	28	2.5	9.56938
434	15	c	d15	1	3	NA	80	24	3.33333	14.1816
434	15	c	d15	2	3	8	110	38	2.89474	9.09196
434	15	c	d15	3	3	8	110	40	2.75	8.99794
435	15	c	d15	1	15	NA	160	52	3.07692	14.3615
435	15	c	d15	2	15	15	140	37	3.78378	9.0287
435	15	c	d15	3	15	11	120	40	3	14.1163
435	15	c	d15	4	15	7	140	42	3.33333	10.3075
435	15	c	d15	5	15	8	140	40	3.5	12.9617
435	15	c	d15	6	15	7	170	48	3.54167	18.8119
435	15	c	d15	7	15	6	180	51	3.52941	14.3362
435	15	c	d15	8	15	10	170	47	3.61702	10.584
435	15	c	d15	9	15	8	140	39	3.58974	11.7735
435	15	c	d15	10	15	14	120	46	2.6087	11.0051
435	15	c	d15	11	15	6	110	33	3.33333	13.491
435	15	c	d15	12	15	6	120	36	3.33333	12.1292
435	15	c	d15	13	15	12	150	49	3.06122	16.396
435	15	c	d15	14	15	10	NA	NA	NA	NA
435	15	c	d15	15	15	10	150	45	3.33333	13.8975
443	15	c	d15	1	8	NA	140	54	2.59259	11.6933
443	15	c	d15	2	8	12	120	41	2.92683	13.8441
443	15	c	d15	3	8	10	130	29	4.48276	13.7451
443	15	c	d15	4	8	9	NA	NA	NA	NA
443	15	c	d15	5	8	7	NA	NA	NA	NA
443	15	c	d15	6	8	7	NA	NA	NA	NA
443	15	c	d15	7	8	10	150	44	3.40909	9.02421
443	15	c	d15	8	8	12	140	44	3.18182	9.65684
445	15	w	e30	1	NA	NA	130	35	3.71429	9.03061
446	15	w	e30	1	4	NA	120	41	2.92683	10.6582
446	15	w	e30	2	4	56	130	41	3.17073	12.2037
446	15	w	e30	3	4	10	40	22	1.81818	NA
446	15	w	e30	4	4	15	60	15	4	NA
452	15	w	e30	1	1	NA	150	67	2.23881	11.3741
453	15	w	e30	1	8	NA	90	36	2.5	14.0481
453	15	w	e30	2	8	8	100	31	3.22581	14.1496
453	15	w	e30	3	8	8	NA	NA	NA	NA
453	15	w	e30	4	8	9	110	32	3.4375	9.61076
453	15	w	e30	5	8	9	80	30	2.66667	8.0601
453	15	w	e30	6	8	8	100	32	3.125	10.1116
453	15	w	e30	7	8	9	80	21	3.80952	16.4526
453	15	w	e30	8	8	9	60	18	3.33333	NA
455	16	c	b17	1	4	NA	60	17	3.52941	NA
455	16	c	b17	2	4	9	120	51	2.35294	15.2163
455	16	c	b17	3	4	13	90	33	2.72727	13.7052
455	16	c	b17	4	4	12	50	13	3.84615	NA
458	16	c	b17	1	5	NA	110	35	3.14286	16.7611
458	16	c	b17	2	5	11	NA	NA	NA	NA
458	16	c	b17	3	5	13	140	39	3.58974	17.6138
458	16	c	b17	4	5	9	130	43	3.02326	NA
458	16	c	b17	5	5	12	110	42	2.61905	14.33
463	16	c	b17	1	12	NA	NA	NA	NA	NA
463	16	c	b17	2	12	3	70	22	3.18182	32.8224
463	16	c	b17	3	12	13	90	25	3.6	16.9053
463	16	c	b17	4	12	10	110	31	3.54839	20.807
463	16	c	b17	5	12	12	120	33	3.63636	NA
463	16	c	b17	6	12	10	90	26	3.46154	14.068
463	16	c	b17	7	12	10	110	34	3.23529	19.5358
463	16	c	b17	8	12	7	140	39	3.58974	17.8138
463	16	c	b17	9	12	14	120	41	2.92683	22.9716
463	16	c	b17	10	12	10	NA	NA	NA	NA
463	16	c	b17	11	12	7	130	42	3.09524	14.1433
463	16	c	b17	12	12	15	NA	NA	NA	NA
466	16	w	c24	1	3	NA	40	12	3.33333	NA
466	16	w	c24	2	3	13	60	22	2.72727	NA
466	16	w	c24	3	3	24	60	18	3.33333	NA
468	16	w	c24	1	7	NA	110	44	2.5	15.1425
468	16	w	c24	2	7	15	80	26	3.07692	NA
468	16	w	c24	3	7	9	80	22	3.63636	13.7678
468	16	w	c24	4	7	7	60	12	5	7.8285
468	16	w	c24	5	7	17	NA	NA	NA	NA
468	16	w	c24	6	7	11	NA	NA	NA	NA
468	16	w	c24	7	7	8	70	25	2.8	10.3199
471	16	w	c24	1	NA	NA	70	17	4.11765	NA
471	16	w	c24	2	NA	11	90	44	2.04545	12.2192
471	16	w	c24	3	NA	21	80	24	3.33333	12.0418
471	16	w	c24	4	NA	11	90	19	4.73684	14.0114
472	16	w	c24	1	7	NA	110	37	2.97297	10.9569
472	16	w	c24	2	7	13	100	34	2.94118	17.235
472	16	w	c24	3	7	10	80	36	2.22222	NA
472	16	w	c24	4	7	9	130	43	3.02326	12.2219
472	16	w	c24	5	7	11	110	32	3.4375	16.4787
472	16	w	c24	6	7	10	110	33	3.33333	13.4684
472	16	w	c24	7	7	10	80	18	4.44444	11.5991
474	16	c	d07	1	6	NA	150	49	3.06122	15.2594
474	16	c	d07	2	6	18	140	43	3.25581	17.1878
474	16	c	d07	3	6	7	110	45	2.44444	NA
474	16	c	d07	4	6	10	120	50	2.4	13.719
474	16	c	d07	5	6	8	150	51	2.94118	17.0919
474	16	c	d07	6	6	11	80	37	2.16216	13.8191
475	16	c	d07	1	5	NA	160	56	2.85714	13.1073
475	16	c	d07	2	5	8	110	45	2.44444	16.3317
475	16	c	d07	3	5	13	120	44	2.72727	14.0552
475	16	c	d07	4	5	14	130	40	3.25	NA
475	16	c	d07	5	5	11	140	36	3.88889	17.3329
483	16	c	d07	1	5	NA	90	28	3.21429	15.4555
483	16	c	d07	2	5	15	NA	NA	NA	NA
483	16	c	d07	3	5	13	130	41	3.17073	13.052
483	16	c	d07	4	5	9	110	36	3.05556	12.936
483	16	c	d07	5	5	12	90	23	3.91304	11.9619
484	16	w	e12	1	2	NA	120	50	2.4	13.1575
484	16	w	e12	2	2	13	130	45	2.88889	6.29107
485	16	w	e12	1	2	NA	180	57	3.15789	12.429
485	16	w	e12	2	2	18	160	49	3.26531	NA
488	16	w	e12	1	2	NA	110	51	2.15686	15.9629
488	16	w	e12	2	2	19	190	76	2.5	13.695
490	16	w	e12	1	8	NA	170	52	3.26923	11.4709
490	16	w	e12	2	8	17	150	51	2.94118	11.4722
490	16	w	e12	3	8	13	130	41	3.17073	13.1801
490	16	w	e12	4	8	15	120	33	3.63636	8.16993
490	16	w	e12	5	8	12	120	34	3.52941	10.3691
490	16	w	e12	6	8	13	110	31	3.54839	17.8755
490	16	w	e12	7	8	29	80	19	4.21053	8.88301
490	16	w	e12	8	8	8	90	25	3.6	7.95666
493	17	c	b24	1	10	NA	60	29	2.06897	NA
493	17	c	b24	2	10	8	110	39	2.82051	NA
493	17	c	b24	3	10	7	110	35	3.14286	23.4499
493	17	c	b24	4	10	6	110	34	3.23529	12.0675
493	17	c	b24	5	10	7	60	29	2.06897	NA
493	17	c	b24	6	10	8	80	24	3.33333	19.7436
493	17	c	b24	7	10	12	90	28	3.21429	18.0488
493	17	c	b24	8	10	7	NA	NA	NA	NA
493	17	c	b24	9	10	6	NA	NA	NA	NA
493	17	c	b24	10	10	8	60	24	2.5	NA
494	17	c	b24	1	8	NA	150	49	3.06122	16.2419
494	17	c	b24	2	8	19	90	31	2.90323	14.5515
494	17	c	b24	3	8	8	90	25	3.6	12.5484
494	17	c	b24	4	8	7	100	29	3.44828	16.0527
494	17	c	b24	5	8	10	110	35	3.14286	NA
494	17	c	b24	6	8	7	110	39	2.82051	NA
494	17	c	b24	7	8	8	70	25	2.8	19.1443
494	17	c	b24	8	8	13	NA	NA	NA	NA
495	17	c	b24	1	2	NA	180	60	3	14.5293
495	17	c	b24	2	2	10	170	60	2.83333	11.2296
499	17	c	b24	1	5	NA	110	34	3.23529	15.0895
499	17	c	b24	2	5	8	90	25	3.6	17.5257
499	17	c	b24	3	5	8	40	16	2.5	NA
499	17	c	b24	4	5	7	80	18	4.44444	15.3358
499	17	c	b24	5	5	11	60	16	3.75	NA
501	17	c	b24	1	13	NA	140	41	3.41463	9.7622
501	17	c	b24	2	13	12	80	39	2.05128	9.56677
501	17	c	b24	3	13	9	110	42	2.61905	NA
501	17	c	b24	4	13	9	NA	NA	NA	NA
501	17	c	b24	5	13	6	110	39	2.82051	18.2166
501	17	c	b24	6	13	10	110	42	2.61905	NA
501	17	c	b24	7	13	7	120	34	3.52941	10.1523
501	17	c	b24	8	13	6	NA	NA	NA	NA
501	17	c	b24	9	13	8	80	21	3.80952	12.0651
501	17	c	b24	10	13	6	100	32	3.125	13.5666
501	17	c	b24	11	13	6	120	36	3.33333	10.9372
501	17	c	b24	12	13	7	100	29	3.44828	12.9123
501	17	c	b24	13	13	9	60	14	4.28571	NA
502	17	w	c26	1	1	NA	90	35	2.57143	19.9805
508	17	w	c26	1	3	NA	170	50	3.4	15.7209
508	17	w	c26	2	3	19	NA	NA	NA	NA
508	17	w	c26	3	3	18	NA	NA	NA	NA
509	17	w	c26	1	3	NA	110	41	2.68293	15.197
509	17	w	c26	2	3	46	100	51	1.96078	NA
509	17	w	c26	3	3	15	NA	NA	NA	NA
510	17	c	d26	1	1	NA	NA	NA	NA	NA
511	17	c	d26	1	2	NA	NA	NA	NA	NA
511	17	c	d26	2	2	44	140	70	2	12.0397
513	17	c	d26	1	1	NA	130	48	2.70833	19.1075
515	17	c	d26	1	2	NA	70	24	2.91667	17.4404
515	17	c	d26	2	2	63	60	30	2	NA
516	17	c	d26	1	2	NA	NA	NA	NA	NA
516	17	c	d26	2	2	15	140	46	3.04348	15.3229
518	17	w	e07	1	1	NA	NA	NA	NA	NA
529	18	c	b14	1	8	NA	150	40	3.75	18.7108
529	18	c	b14	2	8	27	170	63	2.69841	15.0895
529	18	c	b14	3	8	15	120	31	3.87097	13.5157
529	18	c	b14	4	8	7	90	30	3	NA
529	18	c	b14	5	8	11	110	33	3.33333	7.2791
529	18	c	b14	6	8	12	NA	NA	NA	NA
529	18	c	b14	7	8	8	80	17	4.70588	19.5013
529	18	c	b14	8	8	11	80	15	5.33333	17.2315
530	18	c	b14	1	8	NA	NA	NA	NA	NA
530	18	c	b14	2	8	9	100	31	3.22581	20.1125
530	18	c	b14	3	8	10	90	41	2.19512	12.3887
530	18	c	b14	4	8	6	120	42	2.85714	14.3721
530	18	c	b14	5	8	9	NA	NA	NA	NA
530	18	c	b14	6	8	6	110	31	3.54839	14.6357
530	18	c	b14	7	8	8	120	41	2.92683	13.8958
530	18	c	b14	8	8	8	110	35	3.14286	16.1527
535	18	w	c04	1	9	NA	100	39	2.5641	15.0493
535	18	w	c04	2	9	12	110	37	2.97297	NA
535	18	w	c04	3	9	8	120	35	3.42857	NA
535	18	w	c04	4	9	13	NA	NA	NA	NA
535	18	w	c04	5	9	5	140	38	3.68421	16.1498
535	18	w	c04	6	9	11	90	27	3.33333	19.2429
535	18	w	c04	7	9	8	110	28	3.92857	16.3258
535	18	w	c04	8	9	8	90	17	5.29412	19.2419
535	18	w	c04	9	9	8	120	27	4.44444	21.2754
537	18	w	c04	1	3	NA	50	18	2.77778	NA
537	18	w	c04	2	3	8	60	22	2.72727	NA
537	18	w	c04	3	3	10	60	23	2.6087	NA
540	18	w	c04	1	1	NA	40	17	2.35294	NA
545	18	c	d30	1	1	NA	NA	NA	NA	NA
546	18	c	d30	1	7	NA	100	35	2.85714	21.3939
546	18	c	d30	2	7	19	110	39	2.82051	12.8584
546	18	c	d30	3	7	9	100	29	3.44828	NA
546	18	c	d30	4	7	9	100	25	4	14.6497
546	18	c	d30	5	7	7	100	24	4.16667	15.5131
546	18	c	d30	6	7	12	60	15	4	NA
546	18	c	d30	7	7	8	NA	NA	NA	NA
551	18	w	e02	1	4	NA	130	46	2.82609	16.5753
551	18	w	e02	2	4	24	80	30	2.66667	11.6335
551	18	w	e02	3	4	10	110	37	2.97297	NA
551	18	w	e02	4	4	16	110	38	2.89474	11.8748
553	18	w	e02	1	11	NA	140	49	2.85714	21.9001
553	18	w	e02	2	11	25	60	21	2.85714	NA
553	18	w	e02	3	11	8	NA	NA	NA	NA
553	18	w	e02	4	11	16	110	33	3.33333	9.00788
553	18	w	e02	5	11	7	90	28	3.21429	NA
553	18	w	e02	6	11	9	140	42	3.33333	12.8191
553	18	w	e02	7	11	33	NA	NA	NA	NA
553	18	w	e02	8	11	8	50	20	2.5	NA
553	18	w	e02	9	11	8	NA	NA	NA	NA
553	18	w	e02	10	11	7	110	28	3.92857	13.7269
553	18	w	e02	11	11	6	110	31	3.54839	16.3153
554	18	w	e02	1	9	NA	NA	NA	NA	NA
554	18	w	e02	2	9	7	80	28	2.85714	18.5348
554	18	w	e02	3	9	10	80	26	3.07692	13.3945
554	18	w	e02	4	9	12	130	38	3.42105	NA
554	18	w	e02	5	9	10	120	33	3.63636	14.022
554	18	w	e02	6	9	8	130	37	3.51351	16.5326
554	18	w	e02	7	9	9	NA	NA	NA	NA
554	18	w	e02	8	9	19	150	39	3.84615	19.4267
554	18	w	e02	9	9	7	120	36	3.33333	15.1839
562	19	c	b08	1	14	NA	140	48	2.91667	NA
562	19	c	b08	2	14	21	150	55	2.72727	15.4091
562	19	c	b08	3	14	13	140	49	2.85714	9.02821
562	19	c	b08	4	14	14	130	44	2.95455	9.79395
562	19	c	b08	5	14	7	140	51	2.7451	15.4451
562	19	c	b08	6	14	7	150	56	2.67857	11.7647
562	19	c	b08	7	14	7	170	56	3.03571	14.1513
562	19	c	b08	8	14	8	140	38	3.68421	8.13827
562	19	c	b08	9	14	7	110	41	2.68293	NA
562	19	c	b08	10	14	7	80	23	3.47826	9.34218
562	19	c	b08	11	14	10	80	22	3.63636	9.89819
562	19	c	b08	12	14	9	110	43	2.55814	11.482
562	19	c	b08	13	14	10	150	45	3.33333	12.9872
562	19	c	b08	14	14	12	70	18	3.88889	11.1856
566	19	c	b08	1	15	NA	110	36	3.05556	10.1138
566	19	c	b08	2	15	17	180	52	3.46154	12.0643
566	19	c	b08	3	15	21	120	52	2.30769	14.4768
566	19	c	b08	4	15	7	110	44	2.5	10.8683
566	19	c	b08	5	15	9	130	37	3.51351	NA
566	19	c	b08	6	15	8	140	40	3.5	19.9827
566	19	c	b08	7	15	7	130	42	3.09524	NA
566	19	c	b08	8	15	10	NA	NA	NA	NA
566	19	c	b08	9	15	8	140	48	2.91667	8.23421
566	19	c	b08	10	15	12	NA	NA	NA	NA
566	19	c	b08	11	15	8	130	41	3.17073	11.4995
566	19	c	b08	12	15	9	NA	NA	NA	NA
566	19	c	b08	13	15	6	80	20	4	16.576
566	19	c	b08	14	15	17	60	18	3.33333	NA
566	19	c	b08	15	15	6	60	16	3.75	NA
569	19	c	b08	1	7	NA	80	29	2.75862	13.214
569	19	c	b08	2	7	86	NA	NA	NA	NA
569	19	c	b08	3	7	11	80	22	3.63636	15.9095
569	19	c	b08	4	7	9	60	17	3.52941	NA
569	19	c	b08	5	7	7	110	30	3.66667	15.843
569	19	c	b08	6	7	7	90	26	3.46154	17.7318
569	19	c	b08	7	7	7	90	29	3.10345	19.549
570	19	c	b08	1	NA	NA	120	48	2.5	12.4536
570	19	c	b08	2	NA	18	120	40	3	11.9337
570	19	c	b08	3	NA	14	140	38	3.68421	14.2188
570	19	c	b08	4	NA	11	130	42	3.09524	11.0715
570	19	c	b08	5	NA	10	140	54	2.59259	18.1208
570	19	c	b08	6	NA	9	110	35	3.14286	NA
570	19	c	b08	7	NA	8	120	37	3.24324	11.9017
570	19	c	b08	8	NA	10	100	29	3.44828	11.2139
572	19	w	c07	1	6	NA	120	51	2.35294	16.3589
572	19	w	c07	2	6	19	50	11	4.54545	NA
572	19	w	c07	3	6	14	130	37	3.51351	15.5428
572	19	w	c07	4	6	13	120	33	3.63636	14.693
572	19	w	c07	5	6	12	120	30	4	14.7271
572	19	w	c07	6	6	11	60	11	5.45455	NA
573	19	w	c07	1	9	NA	110	37	2.97297	20.9925
573	19	w	c07	2	9	21	80	22	3.63636	NA
573	19	w	c07	3	9	7	70	33	2.12121	NA
573	19	w	c07	4	9	11	90	29	3.10345	12.7616
573	19	w	c07	5	9	12	100	26	3.84615	15.2183
573	19	w	c07	6	9	11	110	30	3.66667	14.7771
573	19	w	c07	7	9	10	120	34	3.52941	12.4848
573	19	w	c07	8	9	11	NA	NA	NA	NA
573	19	w	c07	9	9	19	80	48	1.66667	12.6011
575	19	w	c07	1	2	NA	90	37	2.43243	20.3707
575	19	w	c07	2	2	41	NA	NA	NA	NA
581	19	c	d24	1	16	NA	130	44	2.95455	13.3414
581	19	c	d24	2	16	13	170	59	2.88136	9.23991
581	19	c	d24	3	16	22	NA	NA	NA	NA
581	19	c	d24	4	16	10	NA	NA	NA	NA
581	19	c	d24	5	16	5	130	47	2.76596	NA
581	19	c	d24	6	16	6	130	48	2.70833	11.5776
581	19	c	d24	7	16	7	140	53	2.64151	NA
581	19	c	d24	8	16	5	130	47	2.76596	12.4073
581	19	c	d24	9	16	6	100	35	2.85714	19.6104
581	19	c	d24	10	16	6	NA	NA	NA	NA
581	19	c	d24	11	16	7	NA	NA	NA	NA
581	19	c	d24	12	16	6	150	44	3.40909	9.66184
581	19	c	d24	13	16	6	140	39	3.58974	9.5611
581	19	c	d24	14	16	6	NA	NA	NA	NA
581	19	c	d24	15	16	7	90	30	3	10.9911
581	19	c	d24	16	16	12	NA	NA	NA	NA
587	19	c	d24	1	5	NA	160	70	2.28571	12.4833
587	19	c	d24	2	5	14	150	55	2.72727	12.4969
587	19	c	d24	3	5	14	NA	NA	NA	NA
587	19	c	d24	4	5	10	100	38	2.63158	8.94417
587	19	c	d24	5	5	7	120	44	2.72727	NA
588	19	c	d24	1	1	NA	120	49	2.44898	8.02013
591	19	w	e01	1	12	NA	150	49	3.06122	15.7962
591	19	w	e01	2	12	26	110	36	3.05556	11.8875
591	19	w	e01	3	12	9	120	34	3.52941	18.7073
591	19	w	e01	4	12	7	150	42	3.57143	16.3038
591	19	w	e01	5	12	7	150	48	3.125	13.1622
591	19	w	e01	6	12	9	170	54	3.14815	14.2677
591	19	w	e01	7	12	7	200	69	2.89855	13.9631
591	19	w	e01	8	12	7	180	58	3.10345	17.3342
591	19	w	e01	9	12	9	190	49	3.87755	15.5492
591	19	w	e01	10	12	9	150	48	3.125	16.9476
591	19	w	e01	11	12	10	140	35	4	13.8706
591	19	w	e01	12	12	9	110	35	3.14286	17.3809
593	19	w	e01	1	6	NA	70	28	2.5	22.044
593	19	w	e01	2	6	33	130	41	3.17073	14.4602
593	19	w	e01	3	6	8	80	25	3.2	10.8001
593	19	w	e01	4	6	10	110	30	3.66667	11.0863
593	19	w	e01	5	6	6	NA	NA	NA	NA
593	19	w	e01	6	6	8	110	27	4.07407	12.3402
598	19	w	e01	1	1	NA	80	68	1.17647	16.7484
599	20	c	b12	1	1	NA	NA	NA	NA	NA
600	20	c	b12	1	3	NA	110	44	2.5	NA
600	20	c	b12	2	3	32	NA	NA	NA	NA
600	20	c	b12	3	3	22	130	48	2.70833	16.3359
601	20	c	b12	1	15	NA	140	43	3.25581	11.9471
601	20	c	b12	2	15	18	170	59	2.88136	10.8161
601	20	c	b12	3	15	13	150	49	3.06122	9.27567
601	20	c	b12	4	15	21	150	43	3.48837	13.5096
601	20	c	b12	5	15	10	140	43	3.25581	12.605
601	20	c	b12	6	15	8	110	47	2.34043	NA
601	20	c	b12	7	15	7	150	46	3.26087	16.1035
601	20	c	b12	8	15	7	170	47	3.61702	10.8315
601	20	c	b12	9	15	8	NA	NA	NA	NA
601	20	c	b12	10	15	6	150	42	3.57143	13.6599
601	20	c	b12	11	15	10	60	18	3.33333	NA
601	20	c	b12	12	15	7	140	36	3.88889	18.3824
601	20	c	b12	13	15	8	140	37	3.78378	12.9608
601	20	c	b12	14	15	9	90	19	4.73684	14.5791
601	20	c	b12	15	15	10	100	24	4.16667	12.2674
602	20	c	b12	1	9	NA	150	53	2.83019	16.7902
602	20	c	b12	2	9	14	170	64	2.65625	12.6031
602	20	c	b12	3	9	23	180	65	2.76923	14.11
602	20	c	b12	4	9	12	150	52	2.88462	12.8704
602	20	c	b12	5	9	9	150	47	3.19149	9.95845
602	20	c	b12	6	9	9	150	50	3	12.7382
602	20	c	b12	7	9	11	NA	NA	NA	NA
602	20	c	b12	8	9	9	NA	NA	NA	NA
602	20	c	b12	9	9	6	120	38	3.15789	14.8324
603	20	c	b12	1	5	NA	120	39	3.07692	13.7776
603	20	c	b12	2	5	21	110	31	3.54839	13.4852
603	20	c	b12	3	5	9	80	29	2.75862	10.286
603	20	c	b12	4	5	7	110	35	3.14286	8.10355
603	20	c	b12	5	5	13	110	43	2.55814	13.4397
604	20	c	b12	1	8	NA	110	42	2.61905	9.11858
604	20	c	b12	2	8	28	100	31	3.22581	16.4108
604	20	c	b12	3	8	11	NA	NA	NA	NA
604	20	c	b12	4	8	7	60	34	1.76471	NA
604	20	c	b12	5	8	24	80	24	3.33333	11.4872
604	20	c	b12	6	8	10	60	30	2	NA
604	20	c	b12	7	8	30	NA	NA	NA	NA
604	20	c	b12	8	8	7	120	51	2.35294	10.6226
608	20	w	c15	1	8	NA	120	43	2.7907	14.4003
608	20	w	c15	2	8	20	130	39	3.33333	13.2679
608	20	w	c15	3	8	15	90	29	3.10345	8.93821
608	20	w	c15	4	8	8	100	40	2.5	7.72077
608	20	w	c15	5	8	11	130	41	3.17073	11.9992
608	20	w	c15	6	8	7	130	42	3.09524	NA
608	20	w	c15	7	8	60	130	43	3.02326	8.15583
608	20	w	c15	8	8	7	140	47	2.97872	9.1668
609	20	w	c15	1	1	NA	100	29	3.44828	12.39
610	20	w	c15	1	8	NA	110	31	3.54839	15.9113
610	20	w	c15	2	8	18	NA	NA	NA	NA
610	20	w	c15	3	8	7	120	33	3.63636	12.0247
610	20	w	c15	4	8	11	160	48	3.33333	12.9044
610	20	w	c15	5	8	6	130	39	3.33333	12.0609
610	20	w	c15	6	8	6	160	48	3.33333	13.5555
610	20	w	c15	7	8	10	160	43	3.72093	10.6343
610	20	w	c15	8	8	12	100	21	4.7619	18.37
611	20	w	c15	1	2	NA	110	31	3.54839	14.9357
611	20	w	c15	2	2	26	100	37	2.7027	14.4334
613	20	w	c15	1	6	NA	NA	NA	NA	NA
613	20	w	c15	2	6	42	100	27	3.7037	12.7329
613	20	w	c15	3	6	8	80	29	2.75862	16.4843
613	20	w	c15	4	6	14	100	35	2.85714	14.4869
613	20	w	c15	5	6	6	110	29	3.7931	9.24322
613	20	w	c15	6	6	7	100	33	3.0303	13.6654
619	20	c	d13	1	2	NA	90	27	3.33333	9.35056
619	20	c	d13	2	2	18	100	29	3.44828	12.4611
627	20	w	e04	1	5	NA	80	33	2.42424	11.9826
627	20	w	e04	2	5	10	80	33	2.42424	10.7063
627	20	w	e04	3	5	27	80	31	2.58065	13.4525
627	20	w	e04	4	5	13	NA	NA	NA	NA
627	20	w	e04	5	5	17	NA	NA	NA	NA
629	20	w	e04	1	4	NA	100	38	2.63158	18.3824
629	20	w	e04	2	4	45	40	22	1.81818	NA
629	20	w	e04	3	4	14	70	24	2.91667	NA
629	20	w	e04	4	4	20	80	39	2.05128	7.73994
630	21	c	b02	1	8	NA	160	56	2.85714	12.3403
630	21	c	b02	2	8	8	140	37	3.78378	NA
630	21	c	b02	3	8	11	150	39	3.84615	25.7778
630	21	c	b02	4	8	7	160	54	2.96296	7.07411
630	21	c	b02	5	8	7	210	60	3.5	11.5684
630	21	c	b02	6	8	8	160	46	3.47826	11.1105
630	21	c	b02	7	8	11	170	43	3.95349	11.0689
630	21	c	b02	8	8	12	160	40	4	7.32205
633	21	c	b02	1	8	NA	120	41	2.92683	12.1458
633	21	c	b02	2	8	14	NA	NA	NA	NA
633	21	c	b02	3	8	10	NA	NA	NA	NA
633	21	c	b02	4	8	9	NA	NA	NA	NA
633	21	c	b02	5	8	5	120	41	2.92683	9.80128
633	21	c	b02	6	8	9	NA	NA	NA	NA
633	21	c	b02	7	8	22	110	34	3.23529	10.9512
633	21	c	b02	8	8	11	90	27	3.33333	11.2692
638	21	c	b02	1	6	NA	180	54	3.33333	13.7063
638	21	c	b02	2	6	11	130	40	3.25	NA
638	21	c	b02	3	6	14	NA	NA	NA	NA
638	21	c	b02	4	6	5	140	51	2.7451	12.7974
638	21	c	b02	5	6	23	140	35	4	13.6929
638	21	c	b02	6	6	12	120	29	4.13793	14.5943
639	21	w	c27	1	9	NA	150	46	3.26087	14.9807
639	21	w	c27	2	9	10	170	47	3.61702	14.9326
639	21	w	c27	3	9	11	140	32	4.375	15.2065
639	21	w	c27	4	9	20	160	46	3.47826	17.4833
639	21	w	c27	5	9	14	NA	NA	NA	NA
639	21	w	c27	6	9	11	120	36	3.33333	NA
639	21	w	c27	7	9	25	140	31	4.51613	16.5475
639	21	w	c27	8	9	10	120	30	4	12.9474
639	21	w	c27	9	9	8	80	21	3.80952	16.9514
640	21	w	c27	1	NA	NA	140	38	3.68421	14.0056
640	21	w	c27	2	NA	11	90	29	3.10345	10.857
640	21	w	c27	3	NA	10	130	31	4.19355	15.4027
640	21	w	c27	4	NA	8	110	27	4.07407	10.3942
640	21	w	c27	5	NA	7	130	31	4.19355	18.0488
640	21	w	c27	6	NA	6	110	24	4.58333	14.9703
640	21	w	c27	7	NA	8	130	34	3.82353	15.1491
640	21	w	c27	8	NA	7	110	29	3.7931	13.0038
640	21	w	c27	9	NA	7	130	27	4.81481	10.811
640	21	w	c27	10	NA	7	150	44	3.40909	11.3178
640	21	w	c27	11	NA	8	150	37	4.05405	15.957
643	21	w	c27	1	7	NA	120	32	3.75	NA
643	21	w	c27	2	7	15	130	38	3.42105	11.5236
643	21	w	c27	3	7	12	NA	NA	NA	NA
643	21	w	c27	4	7	10	80	26	3.07692	10.5391
643	21	w	c27	5	7	19	100	22	4.54545	13.7783
643	21	w	c27	6	7	8	100	32	3.125	12.1415
643	21	w	c27	7	7	13	80	20	4	15.5301
644	21	w	c27	1	7	NA	130	35	3.71429	15.049
644	21	w	c27	2	7	9	110	43	2.55814	13.115
644	21	w	c27	3	7	14	180	43	4.18605	13.3169
644	21	w	c27	4	7	19	160	36	4.44444	17.8084
644	21	w	c27	5	7	12	160	42	3.80952	12.8016
644	21	w	c27	6	7	11	160	34	4.70588	10.9112
644	21	w	c27	7	7	23	140	33	4.24242	15.016
649	21	c	d21	1	10	NA	170	59	2.88136	14.927
649	21	c	d21	2	10	8	180	49	3.67347	10.2237
649	21	c	d21	3	10	5	170	57	2.98246	14.348
649	21	c	d21	4	10	5	160	60	2.66667	9.7709
649	21	c	d21	5	10	10	NA	NA	NA	NA
649	21	c	d21	6	10	8	180	60	3	12.5446
649	21	c	d21	7	10	7	180	57	3.15789	15.2682
649	21	c	d21	8	10	8	220	70	3.14286	12.9703
649	21	c	d21	9	10	8	NA	NA	NA	NA
649	21	c	d21	10	10	5	160	48	3.33333	12.6031
650	21	c	d21	1	8	NA	280	87	3.21839	15.0672
650	21	c	d21	2	8	11	NA	NA	NA	NA
650	21	c	d21	3	8	7	200	49	4.08163	17.1972
650	21	c	d21	4	8	12	180	55	3.27273	15.6918
650	21	c	d21	5	8	10	110	40	2.75	11.1998
650	21	c	d21	6	8	9	220	52	4.23077	14.5486
650	21	c	d21	7	8	7	NA	NA	NA	NA
650	21	c	d21	8	8	20	120	29	4.13793	20.4757
659	21	w	e06	1	3	NA	100	26	3.84615	11.1799
659	21	w	e06	2	3	16	120	33	3.63636	10.642
659	21	w	e06	3	3	10	70	23	3.04348	NA
661	21	w	e06	1	9	NA	130	52	2.5	11.7003
661	21	w	e06	2	9	9	110	41	2.68293	NA
661	21	w	e06	3	9	11	120	30	4	11.4086
661	21	w	e06	4	9	8	120	33	3.63636	14.533
661	21	w	e06	5	9	7	110	33	3.33333	10.5878
661	21	w	e06	6	9	7	130	32	4.0625	14.7341
661	21	w	e06	7	9	9	140	32	4.375	11.2704
661	21	w	e06	8	9	8	130	30	4.33333	9.90224
661	21	w	e06	9	9	10	130	31	4.19355	13.3723
663	21	w	e06	1	11	NA	160	49	3.26531	15.507
663	21	w	e06	2	11	20	NA	NA	NA	NA
663	21	w	e06	3	11	6	120	31	3.87097	NA
663	21	w	e06	4	11	7	100	32	3.125	15.9466
663	21	w	e06	5	11	11	160	45	3.55556	14.9037
663	21	w	e06	6	11	7	NA	NA	NA	NA
663	21	w	e06	7	11	9	NA	NA	NA	NA
663	21	w	e06	8	11	8	200	62	3.22581	16.278
663	21	w	e06	9	11	10	170	49	3.46939	11.3202
663	21	w	e06	10	11	10	NA	NA	NA	NA
663	21	w	e06	11	11	23	180	58	3.10345	15.3696
666	21	w	e06	1	7	NA	110	37	2.97297	11.669
666	21	w	e06	2	7	12	80	28	2.85714	13.2129
666	21	w	e06	3	7	10	90	29	3.10345	NA
666	21	w	e06	4	7	9	130	35	3.71429	13.7821
666	21	w	e06	5	7	8	150	40	3.75	13.714
666	21	w	e06	6	7	11	150	42	3.57143	16.0252
666	21	w	e06	7	7	20	80	24	3.33333	16.7801
671	22	c	b07	1	2	NA	50	21	2.38095	NA
671	22	c	b07	2	2	7	NA	NA	NA	NA
677	22	w	c22	1	6	NA	60	12	5	NA
677	22	w	c22	2	6	14	150	46	3.26087	12.8746
677	22	w	c22	3	6	12	160	77	2.07792	8.48924
677	22	w	c22	4	6	15	280	80	3.5	9.59548
677	22	w	c22	5	6	12	200	65	3.07692	11.0238
677	22	w	c22	6	6	70	110	41	2.68293	20.0408
685	23	c	d22	1	8	NA	150	47	3.19149	14.4269
685	23	c	d22	2	8	20	160	50	3.2	12.3602
685	23	c	d22	3	8	12	110	44	2.5	13.0512
685	23	c	d22	4	8	7	140	45	3.11111	NA
685	23	c	d22	5	8	8	140	52	2.69231	16.0085
685	23	c	d22	6	8	9	130	44	2.95455	11.2622
685	23	c	d22	7	8	13	NA	NA	NA	NA
685	23	c	d22	8	8	6	90	23	3.91304	15.1772
686	23	c	d22	1	9	NA	210	79	2.65823	19.1168
686	23	c	d22	2	9	44	NA	NA	NA	NA
686	23	c	d22	3	9	6	160	53	3.01887	12.3672
686	23	c	d22	4	9	6	180	57	3.15789	12.5929
686	23	c	d22	5	9	7	210	64	3.28125	13.5481
686	23	c	d22	6	9	7	200	60	3.33333	14.8692
686	23	c	d22	7	9	8	240	77	3.11688	13.346
686	23	c	d22	8	9	8	210	59	3.55932	22.5799
686	23	c	d22	9	9	6	190	53	3.58491	14.0429
689	23	c	d22	1	5	NA	150	40	3.75	NA
689	23	c	d22	2	5	8	140	39	3.58974	18.1516
689	23	c	d22	3	5	11	100	34	2.94118	14.9847
689	23	c	d22	4	5	18	90	26	3.46154	15.4664
689	23	c	d22	5	5	32	200	69	2.89855	16.4202
691	23	c	d22	1	NA	NA	180	61	2.95082	18.1007
691	23	c	d22	2	NA	41	NA	NA	NA	NA
691	23	c	d22	3	NA	5	NA	NA	NA	NA
691	23	c	d22	4	NA	9	NA	NA	NA	NA
691	23	c	d22	5	NA	9	NA	NA	NA	NA
694	23	w	e18	1	1	NA	80	25	3.2	5.76917
695	23	w	e18	1	2	NA	60	38	1.57895	NA
695	23	w	e18	2	2	25	NA	NA	NA	NA
703	25	c	b27	1	6	NA	130	44	2.95455	21.733
703	25	c	b27	2	6	15	150	45	3.33333	11.0294
703	25	c	b27	3	6	11	NA	NA	NA	NA
703	25	c	b27	4	6	7	140	42	3.33333	12.7443
703	25	c	b27	5	6	11	150	47	3.19149	10.3802
703	25	c	b27	6	6	11	NA	NA	NA	NA
709	25	c	b27	1	6	NA	NA	NA	NA	NA
709	25	c	b27	2	6	14	60	17	3.52941	NA
709	25	c	b27	3	6	20	40	18	2.22222	NA
709	25	c	b27	4	6	19	60	24	2.5	NA
709	25	c	b27	5	6	8	60	16	3.75	NA
709	25	c	b27	6	6	17	NA	NA	NA	NA
712	25	w	c10	1	NA	NA	170	52	3.26923	16.4254
712	25	w	c10	2	NA	14	110	25	4.4	NA
712	25	w	c10	3	NA	10	110	27	4.07407	15.4363
712	25	w	c10	4	NA	9	110	33	3.33333	17.8713
712	25	w	c10	5	NA	12	140	44	3.18182	15.9862
712	25	w	c10	6	NA	12	NA	NA	NA	NA
714	25	w	c10	1	5	NA	110	45	2.44444	7.98143
714	25	w	c10	2	5	10	150	57	2.63158	12.8605
714	25	w	c10	3	5	9	140	46	3.04348	10.8396
714	25	w	c10	4	5	11	110	33	3.33333	12.8385
714	25	w	c10	5	5	19	70	25	2.8	10.6861
716	25	w	c10	1	11	NA	120	48	2.5	7.84566
716	25	w	c10	2	11	11	230	75	3.06667	13.7298
716	25	w	c10	3	11	12	190	58	3.27586	13.7414
716	25	w	c10	4	11	9	230	74	3.10811	7.52763
716	25	w	c10	5	11	8	200	72	2.77778	12.4899
716	25	w	c10	6	11	10	190	55	3.45455	12.2611
716	25	w	c10	7	11	8	170	56	3.03571	11.0697
716	25	w	c10	8	11	25	120	39	3.07692	12.4614
716	25	w	c10	9	11	16	NA	NA	NA	NA
716	25	w	c10	10	11	6	160	45	3.55556	11.9439
716	25	w	c10	11	11	7	NA	NA	NA	NA
717	25	w	c10	1	10	NA	110	29	3.7931	11.8178
717	25	w	c10	2	10	16	130	47	2.76596	14.8814
717	25	w	c10	3	10	12	170	72	2.36111	13.3261
717	25	w	c10	4	10	9	190	66	2.87879	9.85925
717	25	w	c10	5	10	12	200	64	3.125	14.1011
717	25	w	c10	6	10	9	170	45	3.77778	15.0998
717	25	w	c10	7	10	8	220	65	3.38462	14.2396
717	25	w	c10	8	10	8	170	50	3.4	15.6401
717	25	w	c10	9	10	8	200	57	3.50877	12.4766
717	25	w	c10	10	10	8	200	64	3.125	15.2403
722	25	c	d23	1	6	NA	160	79	2.02532	13.6883
722	25	c	d23	2	6	13	NA	NA	NA	NA
722	25	c	d23	3	6	7	160	62	2.58065	11.3679
722	25	c	d23	4	6	11	170	61	2.78689	11.1989
722	25	c	d23	5	6	7	160	65	2.46154	12.8841
722	25	c	d23	6	6	20	NA	NA	NA	NA
726	25	c	d23	1	8	NA	190	76	2.5	11.7124
726	25	c	d23	2	8	12	140	45	3.11111	8.58216
726	25	c	d23	3	8	7	130	40	3.25	10.7353
726	25	c	d23	4	8	9	160	48	3.33333	9.89016
726	25	c	d23	5	8	8	120	39	3.07692	12.8526
726	25	c	d23	6	8	9	NA	NA	NA	NA
726	25	c	d23	7	8	10	140	41	3.41463	9.57484
726	25	c	d23	8	8	10	NA	NA	NA	NA
728	25	w	e13	1	2	NA	NA	NA	NA	NA
728	25	w	e13	2	2	27	NA	NA	NA	NA
730	25	w	e13	1	1	NA	110	45	2.44444	14.4066
732	25	w	e13	1	1	NA	NA	NA	NA	NA
735	26	c	b25	1	5	NA	140	48	2.91667	12.9404
735	26	c	b25	2	5	39	NA	NA	NA	NA
735	26	c	b25	3	5	10	110	32	3.4375	18.1326
735	26	c	b25	4	5	9	NA	NA	NA	NA
735	26	c	b25	5	5	7	110	39	2.82051	10.483
736	26	c	b25	1	11	NA	140	49	2.85714	9.28505
736	26	c	b25	2	11	15	190	62	3.06452	9.94756
736	26	c	b25	3	11	16	190	57	3.33333	12.6132
736	26	c	b25	4	11	9	190	56	3.39286	9.56813
736	26	c	b25	5	11	12	190	71	2.67606	14.1732
736	26	c	b25	6	11	12	170	61	2.78689	6.69612
736	26	c	b25	7	11	8	190	56	3.39286	12.2919
736	26	c	b25	8	11	6	170	44	3.86364	13.5619
736	26	c	b25	9	11	10	140	40	3.5	8.86603
736	26	c	b25	10	11	10	160	47	3.40426	13.9882
736	26	c	b25	11	11	10	NA	NA	NA	NA
742	26	c	b25	1	7	NA	60	14	4.28571	NA
742	26	c	b25	2	7	8	110	27	4.07407	21.427
742	26	c	b25	3	7	17	90	23	3.91304	13.9581
742	26	c	b25	4	7	7	100	27	3.7037	13.0287
742	26	c	b25	5	7	12	120	29	4.13793	16.4216
742	26	c	b25	6	7	9	130	38	3.42105	11.6928
742	26	c	b25	7	7	12	140	38	3.68421	15.6258
751	26	w	c01	1	6	NA	130	32	4.0625	19.1865
751	26	w	c01	2	6	27	60	18	3.33333	14.9455
751	26	w	c01	3	6	6	80	23	3.47826	NA
751	26	w	c01	4	6	12	110	28	3.92857	11.0072
751	26	w	c01	5	6	13	110	26	4.23077	14.8402
751	26	w	c01	6	6	12	100	30	3.33333	11.2642
753	26	w	c01	1	6	NA	110	31	3.54839	NA
753	26	w	c01	2	6	13	80	27	2.96296	12.2239
753	26	w	c01	3	6	8	90	22	4.09091	12.79
753	26	w	c01	4	6	9	90	23	3.91304	13.7383
753	26	w	c01	5	6	15	90	23	3.91304	12.5792
753	26	w	c01	6	6	16	80	21	3.80952	9.84252
756	27	c	d17	1	4	NA	70	21	3.33333	13.3515
756	27	c	d17	2	4	7	NA	NA	NA	NA
756	27	c	d17	3	4	5	130	42	3.09524	10.2363
756	27	c	d17	4	4	9	110	37	2.97297	10.396
757	27	c	d17	1	4	NA	140	56	2.5	6.89457
757	27	c	d17	2	4	23	130	44	2.95455	9.20068
757	27	c	d17	3	4	8	110	34	3.23529	7.15773
757	27	c	d17	4	4	7	120	41	2.92683	13.3729
766	27	w	e19	1	10	NA	170	52	3.26923	15.3562
766	27	w	e19	2	10	12	170	59	2.88136	14.8117
766	27	w	e19	3	10	12	160	60	2.66667	12.1896
766	27	w	e19	4	10	9	NA	NA	NA	NA
766	27	w	e19	5	10	6	160	50	3.2	12.1365
766	27	w	e19	6	10	8	150	45	3.33333	11.9189
766	27	w	e19	7	10	6	170	52	3.26923	11.0062
766	27	w	e19	8	10	7	160	50	3.2	8.64678
766	27	w	e19	9	10	11	110	27	4.07407	17.3446
766	27	w	e19	10	10	8	130	35	3.71429	10.3478
770	27	w	e19	1	11	NA	60	20	3	NA
770	27	w	e19	2	11	8	NA	NA	NA	NA
770	27	w	e19	3	11	6	90	32	2.8125	12.3409
770	27	w	e19	4	11	10	NA	NA	NA	NA
770	27	w	e19	5	11	6	60	13	4.61538	NA
770	27	w	e19	6	11	6	60	18	3.33333	NA
770	27	w	e19	7	11	6	60	20	3	NA
770	27	w	e19	8	11	7	50	23	2.17391	NA
770	27	w	e19	9	11	6	90	29	3.10345	12.1574
770	27	w	e19	10	11	6	100	25	4	14.8608
770	27	w	e19	11	11	5	80	27	2.96296	18.7184
771	28	c	b28	1	9	NA	190	56	3.39286	9.66273
771	28	c	b28	2	9	10	130	48	2.70833	11.8839
771	28	c	b28	3	9	7	120	38	3.15789	14.7139
771	28	c	b28	4	9	8	90	38	2.36842	17.5553
771	28	c	b28	5	9	6	140	46	3.04348	15.9935
771	28	c	b28	6	9	14	120	36	3.33333	16.3742
771	28	c	b28	7	9	10	120	31	3.87097	16.8176
771	28	c	b28	8	9	8	130	37	3.51351	18.4492
771	28	c	b28	9	9	13	120	29	4.13793	12.4255
772	28	c	b28	1	3	NA	100	21	4.7619	NA
772	28	c	b28	2	3	17	140	34	4.11765	10.1781
772	28	c	b28	3	3	9	140	36	3.88889	10.7811
774	28	c	b28	1	9	NA	120	34	3.52941	11.8084
774	28	c	b28	2	9	11	100	35	2.85714	9.03602
774	28	c	b28	3	9	9	140	37	3.78378	5.13699
774	28	c	b28	4	9	7	140	35	4	11.9666
774	28	c	b28	5	9	9	110	31	3.54839	9.15688
774	28	c	b28	6	9	14	NA	NA	NA	NA
774	28	c	b28	7	9	9	100	34	2.94118	10.461
774	28	c	b28	8	9	14	110	21	5.2381	12.3465
774	28	c	b28	9	9	14	NA	NA	NA	NA
776	28	c	b28	1	7	NA	170	59	2.88136	13.0353
776	28	c	b28	2	7	17	180	53	3.39623	11.3234
776	28	c	b28	3	7	11	NA	NA	NA	NA
776	28	c	b28	4	7	8	NA	NA	NA	NA
776	28	c	b28	5	7	17	170	51	3.33333	10.0494
776	28	c	b28	6	7	10	160	48	3.33333	7.60909
776	28	c	b28	7	7	18	140	40	3.5	12.759
783	28	w	c14	1	1	NA	150	47	3.19149	NA
788	28	w	c14	1	8	NA	NA	NA	NA	NA
788	28	w	c14	2	8	7	100	33	3.0303	NA
788	28	w	c14	3	8	7	NA	NA	NA	NA
788	28	w	c14	4	8	7	NA	NA	NA	NA
788	28	w	c14	5	8	7	NA	NA	NA	NA
788	28	w	c14	6	8	14	NA	NA	NA	NA
788	28	w	c14	7	8	17	80	22	3.63636	15.61
788	28	w	c14	8	8	12	70	19	3.68421	13.2716
789	28	w	c14	1	1	NA	NA	NA	NA	NA
790	28	w	c14	1	10	NA	140	45	3.11111	12.5911
790	28	w	c14	2	10	21	NA	NA	NA	NA
790	28	w	c14	3	10	14	110	28	3.92857	10.2888
790	28	w	c14	4	10	11	180	60	3	8.80026
790	28	w	c14	5	10	8	180	61	2.95082	11.7555
790	28	w	c14	6	10	9	130	38	3.42105	10.3264
790	28	w	c14	7	10	10	170	44	3.86364	11.769
790	28	w	c14	8	10	7	170	49	3.46939	9.90644
790	28	w	c14	9	10	7	140	42	3.33333	15.2886
790	28	w	c14	10	10	8	170	48	3.54167	12.0296
791	28	c	d16	1	5	NA	160	50	3.2	6.19437
791	28	c	d16	2	5	12	120	49	2.44898	10.9767
791	28	c	d16	3	5	9	90	32	2.8125	14.6024
791	28	c	d16	4	5	14	130	43	3.02326	11.8107
791	28	c	d16	5	5	13	NA	NA	NA	NA
792	28	c	d16	1	NA	NA	100	29	3.44828	10.3573
792	28	c	d16	2	NA	12	80	25	3.2	NA
792	28	c	d16	3	NA	9	80	31	2.58065	NA
792	28	c	d16	4	NA	9	NA	NA	NA	NA
792	28	c	d16	5	NA	7	60	NA	NA	NA
792	28	c	d16	6	NA	13	NA	NA	NA	NA
792	28	c	d16	7	NA	8	NA	NA	NA	NA
792	28	c	d16	8	NA	5	80	21	3.80952	14.7211
795	28	c	d16	1	6	NA	210	55	3.81818	9.97814
795	28	c	d16	2	6	22	150	45	3.33333	11.7231
795	28	c	d16	3	6	13	NA	NA	NA	NA
795	28	c	d16	4	6	12	150	48	3.125	13.2147
795	28	c	d16	5	6	19	140	45	3.11111	14.0971
795	28	c	d16	6	6	12	80	28	2.85714	11.0629
798	28	c	d16	1	8	NA	120	37	3.24324	11.0855
798	28	c	d16	2	8	11	140	44	3.18182	11.3314
798	28	c	d16	3	8	9	110	39	2.82051	11.487
798	28	c	d16	4	8	10	130	44	2.95455	10.7971
798	28	c	d16	5	8	8	130	38	3.42105	12.6379
798	28	c	d16	6	8	9	110	35	3.14286	15.4623
798	28	c	d16	7	8	18	120	33	3.63636	15.1673
798	28	c	d16	8	8	17	110	22	5	6.9165
802	28	w	e17	1	7	NA	130	41	3.17073	10.6607
802	28	w	e17	2	7	11	140	36	3.88889	9.9627
802	28	w	e17	3	7	11	140	38	3.68421	18.9962
802	28	w	e17	4	7	7	110	37	2.97297	10.9137
802	28	w	e17	5	7	7	120	41	2.92683	10.1116
802	28	w	e17	6	7	10	150	41	3.65854	12.67
802	28	w	e17	7	7	18	120	32	3.75	17.2573
803	28	w	e17	1	9	NA	170	59	2.88136	13.54
803	28	w	e17	2	9	12	140	47	2.97872	13.4832
803	28	w	e17	3	9	14	140	37	3.78378	NA
803	28	w	e17	4	9	9	NA	NA	NA	NA
803	28	w	e17	5	9	8	160	44	3.63636	12.2385
803	28	w	e17	6	9	11	120	29	4.13793	10.4348
803	28	w	e17	7	9	7	120	34	3.52941	11.5267
803	28	w	e17	8	9	12	150	35	4.28571	7.48355
803	28	w	e17	9	9	13	120	33	3.63636	11.8728
805	28	w	e17	1	10	NA	110	21	5.2381	NA
805	28	w	e17	2	10	9	160	47	3.40426	11.6305
805	28	w	e17	3	10	9	120	38	3.15789	15.7093
805	28	w	e17	4	10	8	110	33	3.33333	NA
805	28	w	e17	5	10	12	170	41	4.14634	13.5692
805	28	w	e17	6	10	8	170	45	3.77778	12.747
805	28	w	e17	7	10	9	130	32	4.0625	13.6901
805	28	w	e17	8	10	10	NA	NA	NA	NA
805	28	w	e17	9	10	11	140	37	3.78378	12.1963
805	28	w	e17	10	10	9	100	21	4.7619	14.1365
809	28	w	e17	1	6	NA	150	45	3.33333	16.9028
809	28	w	e17	2	6	12	160	47	3.40426	10.0782
809	28	w	e17	3	6	11	130	33	3.93939	13.628
809	28	w	e17	4	6	11	130	27	4.81481	NA
809	28	w	e17	5	6	10	NA	NA	NA	NA
809	28	w	e17	6	6	8	180	49	3.67347	15.1203
814	29	c	b20	1	7	NA	100	32	3.125	10.8162
814	29	c	b20	2	7	60	100	40	2.5	14.0698
814	29	c	b20	3	7	14	110	31	3.54839	12.985
814	29	c	b20	4	7	1	110	31	3.54839	12.4196
814	29	c	b20	5	7	26	NA	NA	NA	NA
814	29	c	b20	6	7	11	NA	NA	NA	NA
814	29	c	b20	7	7	7	NA	NA	NA	NA
815	29	c	b20	1	7	NA	NA	NA	NA	NA
815	29	c	b20	2	7	14	120	30	4	NA
815	29	c	b20	3	7	7	90	20	4.5	NA
815	29	c	b20	4	7	7	NA	NA	NA	NA
815	29	c	b20	5	7	7	80	35	2.28571	15.911
815	29	c	b20	6	7	8	90	30	3	14.66
815	29	c	b20	7	7	13	90	32	2.8125	11.7853
819	29	c	b20	1	3	NA	100	58	1.72414	15.4957
819	29	c	b20	2	3	11	110	39	2.82051	16.7641
819	29	c	b20	3	3	16	90	38	2.36842	14.371
820	29	w	c11	1	5	NA	NA	NA	NA	NA
820	29	w	c11	2	5	10	140	45	3.11111	13.8813
820	29	w	c11	3	5	32	NA	NA	NA	NA
820	29	w	c11	4	5	15	70	26	2.69231	14.258
820	29	w	c11	5	5	14	120	31	3.87097	16.2622
838	29	c	d05	1	5	NA	110	40	2.75	20.9933
838	29	c	d05	2	5	20	NA	NA	NA	NA
838	29	c	d05	3	5	6	130	47	2.76596	16.9683
838	29	c	d05	4	5	7	100	41	2.43902	NA
838	29	c	d05	5	5	11	70	31	2.25806	NA
841	29	w	e23	1	4	NA	80	30	2.66667	14.8189
841	29	w	e23	2	4	23	90	31	2.90323	14.7616
841	29	w	e23	3	4	15	80	20	4	15.1604
841	29	w	e23	4	4	27	40	28	1.42857	NA
847	29	w	e23	1	1	NA	90	39	2.30769	14.7468
851	30	c	b16	1	6	NA	140	39	3.58974	11.9881
851	30	c	b16	2	6	15	110	32	3.4375	NA
851	30	c	b16	3	6	7	100	28	3.57143	12.5374
851	30	c	b16	4	6	11	70	17	4.11765	14.928
851	30	c	b16	5	6	12	80	21	3.80952	11.0908
851	30	c	b16	6	6	13	80	20	4	24.9771
854	30	c	b16	1	7	NA	140	37	3.78378	15.9862
854	30	c	b16	2	7	17	90	32	2.8125	18.1671
854	30	c	b16	3	7	12	110	30	3.66667	NA
854	30	c	b16	4	7	12	90	22	4.09091	13.8076
854	30	c	b16	5	7	9	90	24	3.75	11.526
854	30	c	b16	6	7	8	150	35	4.28571	14.4346
854	30	c	b16	7	7	9	140	33	4.24242	13.7844
870	31	c	b26	1	NA	NA	120	43	2.7907	14.6359
870	31	c	b26	2	NA	15	150	57	2.63158	13.3967
870	31	c	b26	3	NA	20	120	39	3.07692	17.3675
870	31	c	b26	4	NA	9	130	39	3.33333	15.6854
870	31	c	b26	5	NA	8	150	45	3.33333	14.1009
870	31	c	b26	6	NA	10	140	46	3.04348	9.26633
870	31	c	b26	7	NA	7	150	58	2.58621	11.3155
870	31	c	b26	8	NA	7	170	61	2.78689	9.19118
870	31	c	b26	9	NA	10	180	51	3.52941	15.0149
870	31	c	b26	10	NA	20	110	35	3.14286	19.921
871	31	c	b26	1	9	NA	NA	NA	NA	NA
871	31	c	b26	2	9	14	90	28	3.21429	17.016
871	31	c	b26	3	9	9	100	30	3.33333	NA
871	31	c	b26	4	9	9	90	30	3	18.9446
871	31	c	b26	5	9	6	130	45	2.88889	NA
871	31	c	b26	6	9	8	110	38	2.89474	16.9596
871	31	c	b26	7	9	13	80	31	2.58065	16.1137
871	31	c	b26	8	9	8	110	30	3.66667	21.1205
871	31	c	b26	9	9	13	NA	NA	NA	NA
874	31	c	b26	1	8	NA	110	40	2.75	15.9669
874	31	c	b26	2	8	30	90	29	3.10345	NA
874	31	c	b26	3	8	7	100	30	3.33333	15.5261
874	31	c	b26	4	8	11	100	27	3.7037	NA
874	31	c	b26	5	8	10	90	29	3.10345	10.3224
874	31	c	b26	6	8	7	110	33	3.33333	10.7388
874	31	c	b26	7	8	11	90	22	4.09091	15.035
874	31	c	b26	8	8	14	130	32	4.0625	11.2083
878	31	c	b26	1	7	NA	80	37	2.16216	12.4149
878	31	c	b26	2	7	23	150	52	2.88462	12.0798
878	31	c	b26	3	7	18	110	36	3.05556	15.5971
878	31	c	b26	4	7	11	NA	NA	NA	NA
878	31	c	b26	5	7	7	100	32	3.125	8.96459
878	31	c	b26	6	7	24	90	27	3.33333	12.9661
878	31	c	b26	7	7	9	70	25	2.8	7.70582
880	31	w	c21	1	1	NA	120	42	2.85714	NA
881	31	w	c21	1	NA	NA	NA	NA	NA	NA
881	31	w	c21	2	NA	11	120	43	2.7907	NA
881	31	w	c21	3	NA	12	120	50	2.4	11.1854
881	31	w	c21	4	NA	11	150	60	2.5	12.4676
881	31	w	c21	5	NA	14	150	46	3.26087	NA
881	31	w	c21	6	NA	11	170	64	2.65625	8.7108
881	31	w	c21	7	NA	16	170	69	2.46377	11.1809
881	31	w	c21	8	NA	8	160	67	2.38806	15.0701
887	31	w	c21	1	NA	NA	90	33	2.72727	12.4141
887	31	w	c21	2	NA	14	60	22	2.72727	NA
887	31	w	c21	3	NA	9	110	38	2.89474	8.30667
887	31	w	c21	4	NA	7	100	34	2.94118	8.8428
889	31	c	d03	1	4	NA	150	56	2.67857	14.5942
889	31	c	d03	2	4	24	100	27	3.7037	NA
889	31	c	d03	3	4	19	90	29	3.10345	13.4045
889	31	c	d03	4	4	6	90	32	2.8125	NA
890	31	c	d03	1	3	NA	110	40	2.75	13.5633
890	31	c	d03	2	3	23	NA	NA	NA	NA
890	31	c	d03	3	3	21	150	65	2.30769	11.9801
892	31	c	d03	1	13	NA	130	55	2.36364	14.4976
892	31	c	d03	2	13	8	130	45	2.88889	19.7592
892	31	c	d03	3	13	8	140	45	3.11111	17.0878
892	31	c	d03	4	13	7	140	53	2.64151	14.3125
892	31	c	d03	5	13	8	170	54	3.14815	10.9192
892	31	c	d03	6	13	7	130	52	2.5	11.006
892	31	c	d03	7	13	7	170	56	3.03571	12.8862
892	31	c	d03	8	13	7	180	62	2.90323	9.20875
892	31	c	d03	9	13	8	150	51	2.94118	8.16259
892	31	c	d03	10	13	10	90	39	2.30769	13.1548
892	31	c	d03	11	13	8	NA	NA	NA	NA
892	31	c	d03	12	13	6	NA	NA	NA	NA
892	31	c	d03	13	13	5	130	49	2.65306	16.2509
895	31	c	d03	1	2	NA	NA	NA	NA	NA
895	31	c	d03	2	2	44	140	55	2.54545	18.0669
898	31	w	e20	1	5	NA	110	42	2.61905	10.454
898	31	w	e20	2	5	10	100	42	2.38095	14.9601
898	31	w	e20	3	5	8	140	49	2.85714	9.2933
898	31	w	e20	4	5	10	120	48	2.5	13.8699
898	31	w	e20	5	5	11	140	51	2.7451	5.86162
901	31	w	e20	1	7	NA	120	48	2.5	11.2955
901	31	w	e20	2	7	12	140	54	2.59259	16.5552
901	31	w	e20	3	7	15	120	36	3.33333	12.605
901	31	w	e20	4	7	8	160	58	2.75862	11.5176
901	31	w	e20	5	7	10	200	79	2.53165	10.4278
901	31	w	e20	6	7	12	NA	NA	NA	NA
901	31	w	e20	7	7	12	100	49	2.04082	10.355
906	32	c	b13	1	7	NA	150	52	2.88462	15.0565
906	32	c	b13	2	7	23	100	29	3.44828	NA
906	32	c	b13	3	7	9	120	36	3.33333	9.76964
906	32	c	b13	4	7	7	NA	NA	NA	NA
906	32	c	b13	5	7	8	140	46	3.04348	10.3076
906	32	c	b13	6	7	10	130	33	3.93939	12.3105
906	32	c	b13	7	7	10	110	31	3.54839	12.3897
909	32	c	b13	1	4	NA	140	60	2.33333	12.4332
909	32	c	b13	2	4	90	100	30	3.33333	13.4129
909	32	c	b13	3	4	23	100	30	3.33333	23.3286
909	32	c	b13	4	4	9	100	33	3.0303	16.0428
911	32	c	b13	1	NA	NA	130	36	3.61111	17.2646
911	32	c	b13	2	NA	14	140	41	3.41463	NA
911	32	c	b13	3	NA	11	100	27	3.7037	NA
911	32	c	b13	4	NA	7	110	36	3.05556	12.5874
911	32	c	b13	5	NA	15	80	24	3.33333	16.7432
913	32	c	b13	1	8	NA	140	53	2.64151	17.339
913	32	c	b13	2	8	19	40	21	1.90476	NA
913	32	c	b13	3	8	9	130	42	3.09524	15.5737
913	32	c	b13	4	8	9	100	44	2.27273	17.1364
913	32	c	b13	5	8	10	140	47	2.97872	11.5576
913	32	c	b13	6	8	47	80	25	3.2	13.4321
913	32	c	b13	7	8	8	100	24	4.16667	13.3208
913	32	c	b13	8	8	11	80	25	3.2	18.3005
915	32	w	c28	1	3	NA	180	71	2.53521	15.1345
915	32	w	c28	2	3	39	NA	NA	NA	NA
915	32	w	c28	3	3	113	210	90	2.33333	10.9669
916	32	w	c28	1	5	NA	140	46	3.04348	10.2858
916	32	w	c28	2	5	12	110	42	2.61905	11.8983
916	32	w	c28	3	5	11	150	53	2.83019	11.2008
916	32	w	c28	4	5	13	120	40	3	19.8482
916	32	w	c28	5	5	12	70	38	1.84211	14.832
922	32	w	c28	1	6	NA	90	26	3.46154	25.5905
922	32	w	c28	2	6	10	80	27	2.96296	NA
922	32	w	c28	3	6	8	100	30	3.33333	NA
922	32	w	c28	4	6	9	90	34	2.64706	19.6078
922	32	w	c28	5	6	11	110	41	2.68293	19.7846
922	32	w	c28	6	6	30	60	18	3.33333	NA
924	32	c	d28	1	1	NA	110	45	2.44444	8.45349
925	32	c	d28	1	2	NA	100	48	2.08333	10.4261
925	32	c	d28	2	2	9	140	53	2.64151	NA
927	32	c	d28	1	5	NA	110	46	2.3913	NA
927	32	c	d28	2	5	12	70	23	3.04348	10.6083
927	32	c	d28	3	5	11	90	28	3.21429	13.214
927	32	c	d28	4	5	16	100	29	3.44828	12.8467
927	32	c	d28	5	5	21	110	58	1.89655	10.8884
930	32	c	d28	1	4	NA	100	32	3.125	13.0483
930	32	c	d28	2	4	12	80	25	3.2	12.8854
930	32	c	d28	3	4	11	80	27	2.96296	14.0073
930	32	c	d28	4	4	11	100	32	3.125	13.0668
937	32	w	e21	1	1	NA	160	64	2.5	16.2383
938	32	w	e21	1	1	NA	250	105	2.38095	13.1729
939	33	c	b06	1	13	NA	80	25	3.2	10.9797
939	33	c	b06	2	13	14	140	46	3.04348	12.5622
939	33	c	b06	3	13	20	130	NA	NA	NA
939	33	c	b06	4	13	9	110	29	3.7931	NA
939	33	c	b06	5	13	9	80	16	5	13.1926
939	33	c	b06	6	13	7	110	22	5	11.0557
939	33	c	b06	7	13	7	120	24	5	10.6742
939	33	c	b06	8	13	10	80	16	5	13.5909
939	33	c	b06	9	13	10	90	14	6.42857	9.98548
939	33	c	b06	10	13	6	100	23	4.34783	12.0774
939	33	c	b06	11	13	7	110	23	4.78261	15.7508
939	33	c	b06	12	13	7	110	25	4.4	8.27249
939	33	c	b06	13	13	9	120	25	4.8	12.0149
940	33	c	b06	1	7	NA	110	30	3.66667	13.1548
940	33	c	b06	2	7	15	120	42	2.85714	7.91018
940	33	c	b06	3	7	15	NA	NA	NA	NA
940	33	c	b06	4	7	10	130	34	3.82353	17.7782
940	33	c	b06	5	7	7	150	40	3.75	25.1567
940	33	c	b06	6	7	10	130	32	4.0625	12.9552
940	33	c	b06	7	7	12	100	21	4.7619	16.1852
941	33	c	b06	1	2	NA	90	25	3.6	13.4599
941	33	c	b06	2	2	17	NA	NA	NA	NA
943	33	c	b06	1	7	NA	190	51	3.72549	14.0177
943	33	c	b06	2	7	19	NA	NA	NA	NA
943	33	c	b06	3	7	9	NA	NA	NA	NA
943	33	c	b06	4	7	10	110	37	2.97297	NA
943	33	c	b06	5	7	6	110	38	2.89474	NA
943	33	c	b06	6	7	5	120	41	2.92683	NA
943	33	c	b06	7	7	7	150	57	2.63158	12.9912
948	33	c	b06	1	NA	NA	70	17	4.11765	14.0848
948	33	c	b06	2	NA	15	120	38	3.15789	NA
948	33	c	b06	3	NA	13	150	43	3.48837	13.5805
948	33	c	b06	4	NA	9	80	22	3.63636	9.56938
948	33	c	b06	5	NA	16	90	24	3.75	8.74787
950	33	w	c09	1	NA	NA	150	52	2.88462	NA
950	33	w	c09	2	NA	18	150	50	3	13.7932
954	33	w	c09	1	13	NA	100	41	2.43902	8.84956
954	33	w	c09	2	13	11	150	45	3.33333	12.8961
954	33	w	c09	3	13	10	120	45	2.66667	8.66345
954	33	w	c09	4	13	9	160	43	3.72093	10.0731
954	33	w	c09	5	13	10	200	58	3.44828	11.0072
954	33	w	c09	6	13	9	150	45	3.33333	9.13343
954	33	w	c09	7	13	9	160	45	3.55556	10.7669
954	33	w	c09	8	13	7	170	43	3.95349	13.5626
954	33	w	c09	9	13	8	190	46	4.13043	9.06437
954	33	w	c09	10	13	14	160	46	3.47826	12.9451
954	33	w	c09	11	13	7	170	42	4.04762	12.2728
954	33	w	c09	12	13	11	190	54	3.51852	13.034
954	33	w	c09	13	13	20	200	52	3.84615	13.5787
956	33	w	c09	1	6	NA	90	30	3	NA
956	33	w	c09	2	6	13	80	18	4.44444	NA
956	33	w	c09	3	6	14	80	21	3.80952	19.5127
956	33	w	c09	4	6	14	80	28	2.85714	11.3244
956	33	w	c09	5	6	11	100	31	3.22581	12.1428
956	33	w	c09	6	6	21	NA	NA	NA	NA
957	33	w	c09	1	7	NA	100	34	2.94118	NA
957	33	w	c09	2	7	11	80	37	2.16216	11.8561
957	33	w	c09	3	7	10	80	23	3.47826	10.5955
957	33	w	c09	4	7	18	100	32	3.125	13.7803
957	33	w	c09	5	7	8	90	27	3.33333	11.3611
957	33	w	c09	6	7	8	120	32	3.75	17.1079
957	33	w	c09	7	7	18	NA	NA	NA	NA
959	33	c	d19	1	6	NA	150	35	4.28571	11.5486
959	33	c	d19	2	6	12	170	54	3.14815	12.4078
959	33	c	d19	3	6	7	170	68	2.5	16.1304
959	33	c	d19	4	6	9	140	48	2.91667	11.8205
959	33	c	d19	5	6	11	160	41	3.90244	10.9669
959	33	c	d19	6	6	11	120	28	4.28571	13.2107
960	33	c	d19	1	NA	NA	140	49	2.85714	NA
960	33	c	d19	2	NA	9	NA	NA	NA	NA
965	33	c	d19	1	1	NA	80	26	3.07692	14.7338
967	33	c	d19	1	6	NA	100	30	3.33333	18.7412
967	33	c	d19	2	6	13	60	24	2.5	NA
967	33	c	d19	3	6	8	150	49	3.06122	7.86187
967	33	c	d19	4	6	11	200	54	3.7037	10.1564
967	33	c	d19	5	6	8	160	50	3.2	15.779
967	33	c	d19	6	6	9	110	34	3.23529	13.3813
969	33	w	e26	1	NA	NA	100	31	3.22581	11.5639
969	33	w	e26	2	NA	16	150	42	3.57143	11.6535
969	33	w	e26	3	NA	13	90	28	3.21429	15.9866
969	33	w	e26	4	NA	9	NA	NA	NA	NA
969	33	w	e26	5	NA	7	150	43	3.48837	12.5586
969	33	w	e26	6	NA	9	140	44	3.18182	11.2966
969	33	w	e26	7	NA	8	80	20	4	10.0334
969	33	w	e26	8	NA	14	NA	NA	NA	NA
969	33	w	e26	9	NA	7	120	33	3.63636	15.8972
969	33	w	e26	10	NA	11	110	26	4.23077	11.0012
971	33	w	e26	1	6	NA	130	36	3.61111	8.82962
971	33	w	e26	2	6	8	130	56	2.32143	11.094
971	33	w	e26	3	6	9	130	35	3.71429	21.1899
971	33	w	e26	4	6	9	120	32	3.75	NA
971	33	w	e26	5	6	7	130	37	3.51351	11.1225
971	33	w	e26	6	6	13	120	28	4.28571	11.3683
972	33	w	e26	1	NA	NA	110	37	2.97297	NA
972	33	w	e26	2	NA	8	110	41	2.68293	12.9565
972	33	w	e26	3	NA	17	130	35	3.71429	14.2719
972	33	w	e26	4	NA	16	100	31	3.22581	13.2107
974	33	w	e26	1	8	NA	170	63	2.69841	11.9644
974	33	w	e26	2	8	23	90	26	3.46154	NA
974	33	w	e26	3	8	9	110	29	3.7931	NA
974	33	w	e26	4	8	10	130	37	3.51351	10.2077
974	33	w	e26	5	8	9	170	50	3.4	11.3074
974	33	w	e26	6	8	11	NA	NA	NA	NA
974	33	w	e26	7	8	9	180	52	3.46154	15.2933
974	33	w	e26	8	8	11	170	44	3.86364	8.75675
978	33	w	e26	1	6	NA	NA	NA	NA	NA
978	33	w	e26	2	6	7	170	59	2.88136	12.2251
978	33	w	e26	3	6	14	150	43	3.48837	13.5573
978	33	w	e26	4	6	9	140	39	3.58974	12.2157
978	33	w	e26	5	6	8	140	41	3.41463	10.7812
978	33	w	e26	6	6	13	100	25	4	12.6198
983	34	c	b21	1	6	NA	NA	NA	NA	NA
983	34	c	b21	2	6	11	190	65	2.92308	NA
983	34	c	b21	3	6	14	210	66	3.18182	15.8504
983	34	c	b21	4	6	9	200	77	2.5974	13.1519
983	34	c	b21	5	6	21	NA	NA	NA	NA
983	34	c	b21	6	6	53	160	73	2.19178	8.29176
984	34	c	b21	1	6	NA	60	28	2.14286	NA
984	34	c	b21	2	6	21	NA	NA	NA	NA
984	34	c	b21	3	6	4	80	30	2.66667	NA
984	34	c	b21	4	6	12	NA	NA	NA	NA
984	34	c	b21	5	6	9	NA	NA	NA	NA
984	34	c	b21	6	6	11	50	19	2.63158	NA
985	34	c	b21	1	6	NA	180	67	2.68657	11.8236
985	34	c	b21	2	6	21	70	34	2.05882	10.8946
985	34	c	b21	3	6	17	120	47	2.55319	17.5184
985	34	c	b21	4	6	8	120	36	3.33333	NA
985	34	c	b21	5	6	12	120	40	3	12.2499
985	34	c	b21	6	6	22	NA	NA	NA	NA
999	34	c	d14	1	7	NA	NA	NA	NA	NA
999	34	c	d14	2	7	8	100	32	3.125	14.2974
999	34	c	d14	3	7	12	NA	NA	NA	NA
999	34	c	d14	4	7	8	70	28	2.5	15.5831
999	34	c	d14	5	7	9	120	36	3.33333	13.4128
999	34	c	d14	6	7	10	NA	NA	NA	NA
999	34	c	d14	7	7	14	NA	NA	NA	NA
1000	34	c	d14	1	6	NA	140	44	3.18182	14.4648
1000	34	c	d14	2	6	11	NA	NA	NA	NA
1000	34	c	d14	3	6	7	NA	NA	NA	NA
1000	34	c	d14	4	6	7	NA	NA	NA	NA
1000	34	c	d14	5	6	29	50	19	2.63158	NA
1000	34	c	d14	6	6	10	100	26	3.84615	21.4263
1001	34	c	d14	1	6	NA	110	44	2.5	10.3659
1001	34	c	d14	2	6	9	NA	NA	NA	NA
1001	34	c	d14	3	6	8	NA	NA	NA	NA
1001	34	c	d14	4	6	6	80	24	3.33333	NA
1001	34	c	d14	5	6	11	80	24	3.33333	10.5397
1001	34	c	d14	6	6	18	50	16	3.125	NA
1003	34	c	d14	1	1	NA	NA	NA	NA	NA
1006	34	w	e24	1	1	NA	140	63	2.22222	8.62428
1008	34	w	e24	1	9	NA	80	40	2	10.919
1008	34	w	e24	2	9	9	NA	NA	NA	NA
1008	34	w	e24	3	9	5	NA	NA	NA	NA
1008	34	w	e24	4	9	5	110	43	2.55814	12.0551
1008	34	w	e24	5	9	6	110	38	2.89474	9.81688
1008	34	w	e24	6	9	14	NA	NA	NA	NA
1008	34	w	e24	7	9	12	NA	NA	NA	NA
1008	34	w	e24	8	9	6	80	34	2.35294	10.0175
1008	34	w	e24	9	9	11	70	31	2.25806	7.67127
1014	34	w	e24	1	8	NA	90	30	3	14.7213
1014	34	w	e24	2	8	12	80	35	2.28571	9.60615
1014	34	w	e24	3	8	10	100	38	2.63158	13.7234
1014	34	w	e24	4	8	7	90	40	2.25	15.7738
1014	34	w	e24	5	8	6	NA	NA	NA	NA
1014	34	w	e24	6	8	7	130	39	3.33333	NA
1014	34	w	e24	7	8	8	90	30	3	NA
1014	34	w	e24	8	8	13	NA	NA	NA	NA
1016	35	c	b01	1	10	NA	130	57	2.2807	12.9699
1016	35	c	b01	2	10	17	100	40	2.5	14.7325
1016	35	c	b01	3	10	9	100	53	1.88679	16.6752
1016	35	c	b01	4	10	8	110	48	2.29167	13.2286
1016	35	c	b01	5	10	22	NA	NA	NA	NA
1016	35	c	b01	6	10	30	NA	NA	NA	NA
1016	35	c	b01	7	10	5	80	38	2.10526	17.3797
1016	35	c	b01	8	10	13	90	30	3	17.214
1016	35	c	b01	9	10	7	NA	NA	NA	NA
1016	35	c	b01	10	10	11	NA	NA	NA	NA
1017	35	c	b01	1	9	NA	230	95	2.42105	13.1505
1017	35	c	b01	2	9	19	150	63	2.38095	14.808
1017	35	c	b01	3	9	12	130	58	2.24138	NA
1017	35	c	b01	4	9	11	220	83	2.6506	12.157
1017	35	c	b01	5	9	9	250	86	2.90698	8.04661
[truncated: 45 more rows]

## Sheet: survival
id	family	treatment	growth tank	deathdate	death
1	1	c	b03	241	0
4	1	c	b03	240	1
10	1	c	b03	241	0
12	1	w	c29	241	0
13	1	w	c29	160	1
22	1	c	d18	222	1
24	1	c	d18	241	0
37	1	w	e10	215	1
38	1	w	e10	241	0
43	2	c	b18	241	0
45	2	c	b18	241	0
56	2	w	c08	241	0
57	2	w	c08	203	1
59	2	c	d11	241	0
61	2	c	d11	241	0
66	2	c	d11	241	0
68	2	w	e28	209	1
69	2	w	e28	241	0
72	2	w	e28	241	0
80	3	c	b05	162	1
85	3	c	b05	241	0
87	3	w	c30	182	1
91	3	w	c30	241	0
94	3	w	c30	241	0
97	3	c	d12	241	0
101	3	c	d12	213	1
107	3	w	e03	160	1
109	3	w	e03	207	1
111	3	w	e03	192	1
122	4	c	b09	241	0
123	4	c	b09	213	1
125	4	c	b09	189	1
129	4	w	c06	241	0
137	4	c	d29	137	1
155	6	c	b11	241	0
157	6	c	b11	241	0
163	6	c	b11	241	0
166	6	w	c20	241	0
168	6	w	c20	123	1
174	6	c	d04	241	0
175	6	c	d04	197	1
177	6	c	d04	230	1
185	6	w	e09	241	0
186	6	w	e09	241	0
193	6	w	e09	85	1
194	7	c	b22	241	0
195	7	c	b22	241	0
200	7	c	b22	241	0
201	7	c	b22	241	0
205	7	w	c19	106	1
206	7	w	c19	145	1
207	7	w	c19	241	0
210	7	c	d27	224	1
211	7	c	d27	241	0
214	7	c	d27	241	0
220	7	w	e22	241	0
221	7	w	e22	98	1
224	7	w	e22	241	0
229	7	w	e22	241	0
231	8	c	b19	241	0
233	8	c	b19	209	1
238	8	c	b19	241	0
244	8	w	c13	216	1
247	8	w	c13	212	1
248	8	c	d02	206	1
249	8	c	d02	107	1
255	8	c	d02	241	0
256	8	c	d02	241	0
258	8	w	e27	101	1
263	8	w	e27	178	1
265	8	w	e27	90	1
271	9	c	b10	241	0
272	9	c	b10	241	0
273	9	c	b10	241	0
278	9	w	c12	209	1
285	9	w	c12	241	0
288	9	c	d09	207	1
291	9	c	d09	241	0
293	9	c	d09	241	0
295	9	w	e08	162	1
300	9	w	e08	181	1
303	10	c	b30	119	1
308	10	c	b30	91	1
309	10	c	b30	119	1
321	11	c	b15	93	1
327	11	c	b15	100	1
329	11	w	c23	241	0
330	11	w	c23	149	1
332	11	w	c23	181	1
335	11	w	c23	115	1
337	11	w	c23	237	1
338	11	c	d20	159	1
347	11	w	e29	140	1
359	12	c	d08	241	0
362	12	c	d08	241	0
367	12	w	e05	205	1
369	12	w	e05	90	1
370	12	w	e05	213	1
375	13	c	b23	241	0
383	13	c	b23	241	0
385	13	w	c03	241	0
389	13	w	c03	241	0
390	13	w	c03	210	1
399	13	c	d10	225	1
401	13	c	d10	241	0
403	13	c	d10	234	1
406	13	w	e11	211	1
410	13	w	e11	236	1
413	13	w	e11	241	0
417	15	c	b04	241	0
418	15	c	b04	241	0
421	15	c	b04	241	0
424	15	w	c02	241	0
431	15	w	c02	237	1
432	15	w	c02	241	0
433	15	w	c02	241	0
434	15	c	d15	241	0
435	15	c	d15	241	0
443	15	c	d15	180	1
446	15	w	e30	194	1
452	15	w	e30	85	1
453	15	w	e30	201	1
455	16	c	b17	180	1
458	16	c	b17	241	0
463	16	c	b17	241	0
466	16	w	c24	241	0
468	16	w	c24	238	1
472	16	w	c24	241	0
474	16	c	d07	229	1
475	16	c	d07	241	0
483	16	c	d07	182	1
484	16	w	e12	167	1
485	16	w	e12	108	1
488	16	w	e12	168	1
490	16	w	e12	237	1
493	17	c	b24	241	0
494	17	c	b24	160	1
495	17	c	b24	150	1
499	17	c	b24	216	1
501	17	c	b24	241	0
502	17	w	c26	92	1
508	17	w	c26	171	1
509	17	w	c26	174	1
510	17	c	d26	174	1
511	17	c	d26	139	1
513	17	c	d26	104	1
515	17	c	d26	207	1
516	17	c	d26	176	1
518	17	w	e07	232	1
529	18	c	b14	241	0
530	18	c	b14	241	0
535	18	w	c04	241	0
537	18	w	c04	241	0
540	18	w	c04	115	1
545	18	c	d30	160	1
546	18	c	d30	165	1
551	18	w	e02	241	0
553	18	w	e02	241	0
554	18	w	e02	241	0
562	19	c	b08	238	1
566	19	c	b08	241	0
569	19	c	b08	241	0
572	19	w	c07	241	0
573	19	w	c07	241	0
575	19	w	c07	136	1
581	19	c	d24	202	1
587	19	c	d24	241	0
588	19	c	d24	136	1
591	19	w	e01	241	0
593	19	w	e01	241	0
598	19	w	e01	104	1
599	20	c	b12	87	1
600	20	c	b12	111	1
601	20	c	b12	241	0
602	20	c	b12	171	1
603	20	c	b12	178	1
604	20	c	b12	241	0
608	20	w	c15	219	1
609	20	w	c15	91	1
610	20	w	c15	156	1
611	20	w	c15	107	1
613	20	w	c15	241	0
619	20	c	d13	241	0
627	20	w	e04	181	1
629	20	w	e04	241	0
630	21	c	b02	241	0
633	21	c	b02	241	0
638	21	c	b02	241	0
639	21	w	c27	241	0
643	21	w	c27	241	0
644	21	w	c27	230	1
649	21	c	d21	233	1
650	21	c	d21	241	0
659	21	w	e06	241	0
661	21	w	e06	241	0
663	21	w	e06	241	0
666	21	w	e06	241	0
671	22	c	b07	241	0
677	22	w	c22	220	1
685	23	c	d22	241	0
686	23	c	d22	225	1
689	23	c	d22	241	0
694	23	w	e18	241	0
695	23	w	e18	241	0
703	25	c	b27	236	1
709	25	c	b27	241	0
714	25	w	c10	241	0
716	25	w	c10	241	0
717	25	w	c10	241	0
722	25	c	d23	241	0
726	25	c	d23	180	1
728	25	w	e13	197	1
730	25	w	e13	78	1
732	25	w	e13	178	1
735	26	c	b25	241	0
736	26	c	b25	241	0
742	26	c	b25	181	1
751	26	w	c01	241	0
753	26	w	c01	241	0
756	27	c	d17	195	1
757	27	c	d17	130	1
766	27	w	e19	241	0
770	27	w	e19	241	0
771	28	c	b28	241	0
772	28	c	b28	241	0
774	28	c	b28	241	0
776	28	c	b28	241	0
783	28	w	c14	241	0
788	28	w	c14	241	0
789	28	w	c14	241	0
790	28	w	c14	241	0
791	28	c	d16	241	0
795	28	c	d16	241	0
798	28	c	d16	241	0
802	28	w	e17	241	0
803	28	w	e17	241	0
805	28	w	e17	241	0
809	28	w	e17	241	0
814	29	c	b20	241	0
815	29	c	b20	241	0
819	29	c	b20	241	0
820	29	w	c11	223	1
838	29	c	d05	241	0
841	29	w	e23	241	0
847	29	w	e23	241	0
851	30	c	b16	241	0
854	30	c	b16	241	0
871	31	c	b26	241	0
874	31	c	b26	241	0
878	31	c	b26	222	1
880	31	w	c21	79	1
889	31	c	d03	171	1
890	31	c	d03	240	1
892	31	c	d03	241	0
895	31	c	d03	92	1
898	31	w	e20	241	0
901	31	w	e20	165	1
906	32	c	b13	241	0
909	32	c	b13	241	0
913	32	c	b13	222	1
915	32	w	c28	241	0
916	32	w	c28	205	1
922	32	w	c28	190	1
924	32	c	d28	101	1
925	32	c	d28	212	1
927	32	c	d28	241	0
930	32	c	d28	241	0
937	32	w	e21	105	1
938	32	w	e21	81	1
939	33	c	b06	241	0
940	33	c	b06	241	0
941	33	c	b06	241	0
943	33	c	b06	241	0
954	33	w	c09	241	0
956	33	w	c09	187	1
957	33	w	c09	241	0
959	33	c	d19	241	0
965	33	c	d19	241	0
967	33	c	d19	241	0
971	33	w	e26	241	0
974	33	w	e26	241	0
978	33	w	e26	241	0
983	34	c	b21	215	1
984	34	c	b21	241	0
985	34	c	b21	241	0
999	34	c	d14	187	1
1000	34	c	d14	241	0
1001	34	c	d14	182	1
1003	34	c	d14	169	1
1006	34	w	e24	130	1
1008	34	w	e24	237	1
1014	34	w	e24	159	1
1016	35	c	b01	241	0
1017	35	c	b01	241	0
1021	35	w	c05	159	1
1023	35	w	c05	241	0
1025	35	w	c05	241	0
1027	35	w	c05	241	0
1028	35	c	d06	241	0
1032	35	c	d06	104	1
